# Supplementary material for: Integrative genetic and genomic networks identify microRNA associated with COPD and ILD
Source: Sci Rep. 2023 Aug 11;13:13076. doi: 10.1038/s41598-023-39751-w (PMC10421936; doi:10.1038/s41598-023-39751-w)
Supplement: Supplementary file 2 — Supplementary Tables. [file 41598_2023_39751_MOESM2_ESM.xlsx]

## Sheet: Overview
Table	Description
Supplementary Table 1	Alignment and quality control metrics for samples profiled with small RNA sequencing.
Supplementary Table 2	Sample demographics and clustering results.
Supplementary Table 3	Canonical microRNA differential expression and clustering results.
Supplementary Table 4	Demographics for samples included in integrative eQTL and CIT analyses.
Supplementary Table 5	Top connected miRNAs in each group using the Causility Inference Test (CIT).
Supplementary Table 6	SNPs associated with the miR34/449 familty in COPD using the Causility Inference Test (CIT).
Supplementary Table 7	SNPs associated with the miR34/449 familty in ILD using the Causility Inference Test (CIT)
Supplementary Table 8	Top 25 most abundant sequences in the hsa-miR-34c locus on average and their association with disease.
Supplementary Table 9	Biological categories enriched among genes anticorrelated with miR-34c expression and predicted to be a target of the miR-34c isomiR seed sequence.
Supplementary Table 10	Biological categories enriched among genes anticorrelated with miR-34c expression and predicted to be a target of the canonical miR-34c seed sequence.
Supplementary Table 11	Demographics of samples used in the qRT-PCR validation.

## Sheet: Table_S1-QC_Stats
Supplementary Table 1. Alignment and quality control metrics for samples profiled with small RNA sequencing.
ID	Total_Reads	Reads_Minus_Adapters	Reads_after_size_selection	Reads_aligned	Mirna_Reads	Trim_Read_Len_JS	Trim_Read_Len_Rel_JS	Trim_Read_Len_JS_Cluster	Align_Read_Len_JS	Align_Read_Len_Rel_JS	Align_Read_Len_JS_Cluster	Flow_Cell	Lane	Index	Exclude_From_Analysis
LT187987LL	24289362	23104174	21777116	18621072	13026104	0.0997365	-0.000353578	1	0.051109	-0.000524225	1	100804_HWUSI-EAS1671_0006_61DM7AAXX	1	NA	Keep
LT166493RM	25268350	24270461	23120202	20344329	16129407	0.0998679	-0.000222087	1	0.0513279	-0.000305306	1	100804_HWUSI-EAS1671_0006_61DM7AAXX	2	NA	Keep
LT109321RL	24580035	23960621	23745575	20466995	16706674	0.0997829	-0.000307107	1	0.0514088	-0.000224419	1	100804_HWUSI-EAS1671_0006_61DM7AAXX	3	NA	Keep
LT104717LL	24533037	22846938	22178482	20434451	16694022	0.0997696	-0.000320461	1	0.0513576	-0.000275556	1	100804_HWUSI-EAS1671_0006_61DM7AAXX	5	NA	Keep
LT185066RL	26337131	22560927	20506396	18963167	15616857	0.0996199	-0.000470129	1	0.0512508	-0.000382407	1	100804_HWUSI-EAS1671_0006_61DM7AAXX	6	NA	Keep
LT291578RU	25768359	24284820	22213918	19501527	16037339	0.0998771	-0.000212885	1	0.051479	-0.000154238	1	100804_HWUSI-EAS1671_0006_61DM7AAXX	7	NA	Keep
LT075094LU	26005922	24598770	23430590	21515764	15821455	0.0996616	-0.000428451	1	0.0510856	-0.00054762	1	100804_HWUSI-EAS1671_0006_61DM7AAXX	8	NA	Keep
LT051568RU	22572449	20873193	19624367	16632493	13349821	0.100052	-3.77174e-05	1	0.0515849	-4.83217e-05	1	100825_HWUSI-EAS1671_0007_61DKJAAXX	1	NA	Keep
LT194990RU	21901957	20499163	19193576	17208385	14509114	0.100025	-6.52944e-05	1	0.0515866	-4.66262e-05	1	100825_HWUSI-EAS1671_0007_61DKJAAXX	2	NA	Keep
LT132314LI	23930923	21697021	20291266	17460901	12780291	0.0999468	-0.00014323	1	0.0514027	-0.000230465	1	100825_HWUSI-EAS1671_0007_61DKJAAXX	3	NA	Keep
LT030041RU	24617171	22954403	21565110	16746906	11774688	0.0998667	-0.00022332	1	0.0512511	-0.0003821	1	100825_HWUSI-EAS1671_0007_61DKJAAXX	5	NA	Keep
LT125775RL	23338022	22792909	22541577	20632664	16882049	0.0997117	-0.000378309	1	0.0513644	-0.000268769	1	100825_HWUSI-EAS1671_0007_61DKJAAXX	6	NA	Keep
LT055745RU	23986850	22691239	22015005	18811626	15399913	0.100021	-6.86856e-05	1	0.0515952	-3.80047e-05	1	100825_HWUSI-EAS1671_0007_61DKJAAXX	7	NA	Keep
LT148286LL	22834831	22028173	21666054	18391017	15224980	0.099961	-0.000129065	1	0.0515325	-0.000100686	1	100825_HWUSI-EAS1671_0007_61DKJAAXX	8	NA	Keep
LT219681RL	24913252	23387281	22024880	19314203	15807484	0.100058	-3.21853e-05	1	0.0515373	-9.5873e-05	1	100830_HWUSI-EAS1671_0008_61DHAAAXX	1	NA	Keep
LT009615LU	25307165	24718311	23858056	18332298	14195361	0.0998641	-0.000225908	1	0.0514759	-0.00015725	1	100830_HWUSI-EAS1671_0008_61DHAAAXX	2	NA	Keep
LT132625RU	24885076	23768668	22372565	19052215	13546613	0.0999826	-0.000107402	1	0.0513029	-0.000330269	1	100830_HWUSI-EAS1671_0008_61DHAAAXX	3	NA	Keep
LT106997RU	21356853	19916289	16883434	13703866	10761280	0.099801	-0.000288992	1	0.051528	-0.000105172	1	100830_HWUSI-EAS1671_0008_61DHAAAXX	5	NA	Keep
LT265199LU	24921396	23569404	22414520	17559859	13850043	0.0999472	-0.000142867	1	0.0515451	-8.8122e-05	1	100830_HWUSI-EAS1671_0008_61DHAAAXX	6	NA	Keep
LT282467LL	25883346	24245834	22789540	19183508	14760052	0.0999944	-9.5611e-05	1	0.0514753	-0.00015794	1	100830_HWUSI-EAS1671_0008_61DHAAAXX	7	NA	Keep
LT152979LL	26047833	24480372	23423262	18758837	13751565	0.0998617	-0.000228341	1	0.0512894	-0.000343829	1	100830_HWUSI-EAS1671_0008_61DHAAAXX	8	NA	Keep
LT010491LL	23985173	22564204	19857685	17544968	12944746	0.0998315	-0.000258541	1	0.0514109	-0.000222335	1	100910_HWUSI-EAS1671_0009_61DHLAAXX	7	NA	Keep
LT235584LU	25082178	23461770	20595689	18087506	13620799	0.0998528	-0.000237282	1	0.0514528	-0.000180357	1	100910_HWUSI-EAS1671_0009_61DHLAAXX	8	NA	Keep
LT023631RU	22430182	20827185	19212702	15589359	12063603	0.0999048	-0.000185204	1	0.0514274	-0.00020576	1	100917_HWUSI-EAS1671_0010_61DM9AAXX	8	NA	Keep
LT262496LU	26575569	25906241	24431085	22027959	18955335	0.099935	-0.000155079	1	0.051479	-0.000154167	1	101001_HWUSI-EAS1671_00012_FC_62M1GAAXX	1	NA	Keep
LT126571RU	26780993	25701310	23502459	21048712	17270520	0.100057	-3.33002e-05	1	0.0515716	-6.15515e-05	1	101001_HWUSI-EAS1671_00012_FC_62M1GAAXX	2	NA	Keep
LT056627RU	30685534	28605116	25109610	21764453	16082590	0.099877	-0.000212995	1	0.0513729	-0.000260314	1	101001_HWUSI-EAS1671_00012_FC_62M1GAAXX	3	NA	Keep
LT100984RL	30659682	27453332	23592139	19817560	13896711	0.0996192	-0.000470833	1	0.0512988	-0.000334438	1	101001_HWUSI-EAS1671_00012_FC_62M1GAAXX	5	NA	Keep
LT168219RL	28862858	27284156	24800150	17294077	12134792	0.0997574	-0.000332627	1	0.0512686	-0.000364645	1	101001_HWUSI-EAS1671_00012_FC_62M1GAAXX	6	NA	Keep
LT092669LU	28467981	27458657	25174085	22703664	19193830	0.0999364	-0.000153654	1	0.0514894	-0.000143814	1	101001_HWUSI-EAS1671_00012_FC_62M1GAAXX	7	NA	Keep
LT010012LU	27557990	25649932	21624274	18696403	15379187	0.0997138	-0.000376237	1	0.0515599	-7.33174e-05	1	101001_HWUSI-EAS1671_00012_FC_62M1GAAXX	8	NA	Keep
LT113077LL	27567231	25827155	22944672	19993443	16697537	0.0999558	-0.000134191	1	0.0516002	-3.29829e-05	1	101006_HWUSI-EAS1671_00013_FC_62M1HAAXX	1	NA	Keep
LT178307RU	29864002	28775270	26768825	22281830	17700698	0.100045	-4.47783e-05	1	0.0515538	-7.93675e-05	1	101006_HWUSI-EAS1671_00013_FC_62M1HAAXX	2	NA	Keep
LT042988LU	28782865	26857824	24307396	18953415	13925440	0.0999618	-0.000128221	1	0.0514869	-0.00014632	1	101006_HWUSI-EAS1671_00013_FC_62M1HAAXX	3	NA	Keep
LT003990RU	28230934	26330671	22286208	19911804	16627752	0.0998633	-0.000226747	1	0.0516143	-1.89356e-05	1	101006_HWUSI-EAS1671_00013_FC_62M1HAAXX	5	NA	Keep
LT242420LU	29621170	28443482	26627914	19841122	14505677	0.0999254	-0.000164676	1	0.0514559	-0.0001773	1	101006_HWUSI-EAS1671_00013_FC_62M1HAAXX	6	NA	Keep
LT137431RL	28960523	28318084	27511719	23924115	20000637	0.0998759	-0.000214125	1	0.0514438	-0.000189361	1	101006_HWUSI-EAS1671_00013_FC_62M1HAAXX	7	NA	Keep
LT231373LU	29032597	27983059	26871794	22457970	17736529	0.0998106	-0.000279441	1	0.051288	-0.000345197	1	101006_HWUSI-EAS1671_00013_FC_62M1HAAXX	8	NA	Keep
LT046027RL	28120312	26634089	23838431	19767164	16082277	0.0999403	-0.000149779	1	0.0515479	-8.52932e-05	1	101013_HWUSI-EAS1671_00014_FC_62M1PAAXX	1	NA	Keep
LT211728RU	29773847	27088000	23184105	18566492	14078360	0.099916	-0.000174005	1	0.0515801	-5.30609e-05	1	101013_HWUSI-EAS1671_00014_FC_62M1PAAXX	2	NA	Keep
LT157253RL	27774485	27073403	26261272	17109030	11176784	0.0996266	-0.000463471	1	0.0511068	-0.000526414	1	101013_HWUSI-EAS1671_00014_FC_62M1PAAXX	3	NA	Keep
LT024952RU	28328262	27293663	25852762	22530733	18375698	0.100067	-2.27617e-05	1	0.0515421	-9.10487e-05	1	101013_HWUSI-EAS1671_00014_FC_62M1PAAXX	5	NA	Keep
LT058156LU	27957798	27313878	26368506	24037824	21088521	0.100003	-8.70813e-05	1	0.0515745	-5.87469e-05	1	101013_HWUSI-EAS1671_00014_FC_62M1PAAXX	6	NA	Keep
LT145086RU	26889476	26132646	23839217	16650689	13402523	0.0997658	-0.000324266	1	0.0514894	-0.000143802	1	101013_HWUSI-EAS1671_00014_FC_62M1PAAXX	7	NA	Keep
LT294945LU	28781090	27707619	25889049	22626723	18167424	0.100093	2.63889e-06	1	0.0515497	-8.35202e-05	1	101013_HWUSI-EAS1671_00014_FC_62M1PAAXX	8	NA	Keep
LT046027RL_HiSeq	75103765	70319809	62939635	51572844	42312973	0.0999318	-0.000158281	1	0.0515542	-7.89801e-05	1	101119_SN350_0004_B80KEMABXX	1	NA	Keep
LT211728RU_HiSeq	72322283	64422584	54356456	42748016	32405758	0.0998751	-0.00021489	1	0.0515902	-4.29594e-05	1	101119_SN350_0004_B80KEMABXX	2	NA	Keep
LT157253RL_HiSeq	75612169	73596757	71565487	44370321	29558979	0.0995785	-0.000511516	1	0.0511711	-0.000462079	1	101119_SN350_0004_B80KEMABXX	3	NA	Keep
LT024952RU_HiSeq	73359553	70113676	66402603	56911631	46966874	0.10007	-2.01852e-05	1	0.0515599	-7.33299e-05	1	101119_SN350_0004_B80KEMABXX	5	NA	Keep
LT185066RL_HiSeq	76251118	63965492	57763523	52418564	44118324	0.099758	-0.000331992	1	0.0514061	-0.000227119	1	101119_SN350_0004_B80KEMABXX	6	NA	Keep
LT291578RU_HiSeq	66336168	62355603	56681435	47335516	40640862	0.0999586	-0.000131446	1	0.0515607	-7.24919e-05	1	101119_SN350_0004_B80KEMABXX	7	NA	Keep
LT201348LL	13095249	13055614	12633150	6810792	4918865	0.0996292	-0.000460859	1	0.0514429	-0.00019025	2	110705_SN350_0045_B81ND1ABXX	1	CGATGT	Exclude
LT135390LL	4693894	4659228	4352514	3913753	3501908	0.100187	9.6488e-05	1	0.0516991	6.59353e-05	3	110705_SN350_0045_B81ND1ABXX	1	TAGCTT	Keep
LT045346RU	6181172	6140662	5891748	5050218	4429890	0.100271	0.000181092	1	0.0517113	7.80706e-05	3	110705_SN350_0045_B81ND1ABXX	1	CAGATC	Keep
LT163513RL	14374222	14337741	13711277	7877654	6083794	0.0999074	-0.000182683	1	0.0516467	1.34754e-05	3	110705_SN350_0045_B81ND1ABXX	1	GCCAAT	Keep
LT109097LL	5388110	5353410	5107068	4072300	3479835	0.100326	0.000236157	1	0.0517484	0.000115162	3	110705_SN350_0045_B81ND1ABXX	1	TGACCA	Keep
LT155982RU	7359529	7318949	6868396	5559451	4789828	0.100297	0.000206994	1	0.0517456	0.000112425	3	110705_SN350_0045_B81ND1ABXX	1	TTAGGC	Keep
LT131432RU	6941973	6906077	6507649	5876666	5216046	0.100227	0.000136715	1	0.0517297	9.65144e-05	3	110705_SN350_0045_B81ND1ABXX	1	ACTTGA	Keep
LT059975LU	8328971	8291756	7985995	6139671	5261049	0.100302	0.000211795	1	0.0517361	0.000102853	3	110705_SN350_0045_B81ND1ABXX	1	ACAGTG	Keep
LT156171LL	6867672	6826222	6496702	4386116	3609726	0.100142	5.22581e-05	1	0.0517344	0.000101236	3	110705_SN350_0045_B81ND1ABXX	1	ATCACG	Keep
LT001600RL	4552439	4519791	4213963	3821650	3345470	0.100167	7.65086e-05	1	0.0516817	4.85133e-05	3	110705_SN350_0045_B81ND1ABXX	1	GATCAG	Keep
LT245084RU	7216883	7205348	6869536	5537520	4744925	0.100313	0.000222845	1	0.0517344	0.000101241	3	110705_SN350_0045_B81ND1ABXX	2	CGATGT	Keep
LT275526RU	4325835	4317720	4090171	3537089	3117503	0.100268	0.000177732	1	0.0517315	9.82558e-05	3	110705_SN350_0045_B81ND1ABXX	2	TAGCTT	Keep
LT175399RU	5611448	5601666	5394806	4254060	3685028	0.10033	0.00024016	1	0.0517498	0.000116592	3	110705_SN350_0045_B81ND1ABXX	2	CAGATC	Keep
LT173946RL	6308287	6297804	5973938	4634808	4019880	0.100327	0.000236639	1	0.0517447	0.000111471	3	110705_SN350_0045_B81ND1ABXX	2	GCCAAT	Keep
LT156481LL	7766384	7756333	7319425	6563975	5954975	0.10022	0.000130088	1	0.0517191	8.58701e-05	3	110705_SN350_0045_B81ND1ABXX	2	TGACCA	Keep
LT130350RU	5456820	5444940	5217917	4387642	3969359	0.100196	0.000106099	1	0.0517188	8.56012e-05	3	110705_SN350_0045_B81ND1ABXX	2	TTAGGC	Keep
LT038591LU	3029038	3020546	2873805	2490890	2160725	0.100293	0.000203165	1	0.051733	9.97772e-05	3	110705_SN350_0045_B81ND1ABXX	2	ACTTGA	Keep
LT093297LU	10522378	10511100	10233572	5539505	4264596	0.0997501	-0.000339929	1	0.0515689	-6.43394e-05	3	110705_SN350_0045_B81ND1ABXX	2	ACAGTG	Keep
LT105618RL	9139690	9129661	8839156	4827576	3652058	0.0997534	-0.000336656	1	0.0515823	-5.09252e-05	3	110705_SN350_0045_B81ND1ABXX	2	ATCACG	Keep
LT025997RU	2625925	2617616	2466510	2056813	1587504	0.100215	0.000125073	1	0.0516032	-2.99931e-05	3	110705_SN350_0045_B81ND1ABXX	2	GATCAG	Keep
LT046539RL	6338374	6004054	5674863	4613495	3978293	0.100321	0.000230866	1	0.0517478	0.000114629	3	110705_SN350_0045_B81ND1ABXX	3	CGATGT	Keep
LT286056RU	7418959	6965116	6756191	5624469	5032537	0.10031	0.000220437	1	0.0517418	0.000108559	3	110705_SN350_0045_B81ND1ABXX	3	TAGCTT	Keep
LT020426LU	9409136	9087515	8821680	8027228	7441177	0.10014	4.95934e-05	1	0.0516961	6.29175e-05	3	110705_SN350_0045_B81ND1ABXX	3	CAGATC	Keep
LT195011RL	5284576	4997625	4805211	4432882	4061826	0.100105	1.53489e-05	1	0.0516861	5.29149e-05	3	110705_SN350_0045_B81ND1ABXX	3	GCCAAT	Keep
LT002501RL	7977410	7583053	7253586	6594537	6067377	0.100166	7.58691e-05	1	0.0517056	7.24475e-05	3	110705_SN350_0045_B81ND1ABXX	3	TGACCA	Keep
LT081077RU	5406983	5218220	5039224	4059825	3696583	0.100238	0.000147797	1	0.0516823	4.90658e-05	3	110705_SN350_0045_B81ND1ABXX	3	TTAGGC	Keep
LT000216LL	6390288	6127739	5790513	4952952	4431983	0.100271	0.000180924	1	0.051703	6.98194e-05	3	110705_SN350_0045_B81ND1ABXX	3	ACTTGA	Keep
LT004173LL	6195690	5886814	5594509	5143615	4754609	0.100063	-2.66049e-05	1	0.0516519	1.86642e-05	3	110705_SN350_0045_B81ND1ABXX	3	ACAGTG	Keep
LT139649RU	6297240	6032114	5737002	4614203	4017426	0.100352	0.000261594	1	0.0517631	0.000129853	3	110705_SN350_0045_B81ND1ABXX	3	ATCACG	Keep
LT081282RM	6570936	6158688	5949871	5118209	4663617	0.100264	0.000174248	1	0.0517278	9.46374e-05	3	110705_SN350_0045_B81ND1ABXX	3	GATCAG	Keep
LT084406RU	9696186	9323930	8840678	6124134	4840776	0.100167	7.65615e-05	1	0.0516759	4.27302e-05	3	110705_SN350_0045_B81ND1ABXX	4	CGATGT	Keep
LT192758RU	4463777	4248331	3937760	3353792	2913150	0.100242	0.000151569	1	0.0516871	5.38723e-05	3	110705_SN350_0045_B81ND1ABXX	4	TAGCTT	Keep
LT287158LU	7198047	7023049	6581987	4730522	4003202	0.100203	0.000113363	1	0.0517098	7.66249e-05	3	110705_SN350_0045_B81ND1ABXX	4	CAGATC	Keep
LT241811LL	6879640	6783023	6497245	5859650	5391739	0.100201	0.000111021	1	0.0517116	7.83971e-05	3	110705_SN350_0045_B81ND1ABXX	4	GCCAAT	Keep
LT233620RU	6666099	6355143	6115112	5645149	5250060	0.100114	2.37798e-05	1	0.051693	5.98269e-05	3	110705_SN350_0045_B81ND1ABXX	4	TGACCA	Keep
LT140046RU	7702163	7390493	7050957	5794537	5333669	0.100285	0.000194825	1	0.0517076	7.44476e-05	3	110705_SN350_0045_B81ND1ABXX	4	TTAGGC	Keep
LT236045LL	8891832	8622519	8211559	5773347	4868750	0.100175	8.49942e-05	1	0.0516845	5.13037e-05	3	110705_SN350_0045_B81ND1ABXX	4	ACTTGA	Keep
LT056301LL	6637434	6388855	6019362	5123592	4581355	0.100301	0.00021084	1	0.0517342	0.000101001	3	110705_SN350_0045_B81ND1ABXX	4	ACAGTG	Keep
LT280560LU	8037266	7686051	7310976	5828522	5197785	0.100307	0.000216904	1	0.0517337	0.000100482	3	110705_SN350_0045_B81ND1ABXX	4	ATCACG	Keep
LT207073RU	5199962	4998397	4698051	4311944	4003465	0.100099	8.78921e-06	1	0.0516711	3.78853e-05	3	110705_SN350_0045_B81ND1ABXX	4	GATCAG	Keep
LT191020LI	14308448	14280620	13832815	10947009	9490947	0.100317	0.000226684	1	0.0517325	9.93209e-05	3	110705_SN350_0045_B81ND1ABXX	5	CGATGT	Keep
LT030662LL	14311295	14293919	13697957	10806540	9399010	0.100323	0.000233394	1	0.0517387	0.000105465	3	110705_SN350_0045_B81ND1ABXX	5	TAGCTT	Keep
LT009099RL	21042106	21013905	20481656	12787779	10146913	0.0999968	-9.32395e-05	1	0.0516287	-4.47695e-06	3	110705_SN350_0045_B81ND1ABXX	5	CAGATC	Keep
LT075917RU	54169	53564	48425	37824	10105	0.0987231	-0.00136689	2	0.0493512	-0.00228198	4	110705_SN350_0045_B81ND1ABXX	5	GCCAAT	Exclude
LT147610LL	6873857	6856524	6636019	5485785	4855903	0.100295	0.000205251	1	0.051724	9.07741e-05	3	110705_SN350_0045_B81ND1ABXX	5	TGACCA	Keep
LT195484RU	483123	480433	451014	14615	6357	0.095876	-0.00421402	3	0.0502729	-0.00136032	5	110705_SN350_0045_B81ND1ABXX	5	TTAGGC	Exclude
LT089723LL	11859297	11837904	11453863	9927160	8924193	0.100274	0.000184213	1	0.0517326	9.93798e-05	3	110705_SN350_0045_B81ND1ABXX	5	ACTTGA	Keep
LT082461RL	7224201	7205878	6983172	5080819	4307542	0.10025	0.000160354	1	0.0517278	9.46437e-05	3	110705_SN350_0045_B81ND1ABXX	5	ACAGTG	Keep
LT151920RL	10904870	10882682	10585130	8952916	8115118	0.100292	0.000201715	1	0.0517287	9.55171e-05	3	110705_SN350_0045_B81ND1ABXX	5	ATCACG	Keep
LT203431RL	13671119	13655350	13376925	5380287	3512428	0.099021	-0.00106901	4	0.0513625	-0.000270727	2	110705_SN350_0045_B81ND1ABXX	5	GATCAG	Exclude
LT115840LL	5016235	5008212	4746882	3552557	3013288	0.100311	0.000220485	1	0.051748	0.000114773	3	110705_SN350_0045_B81ND1ABXX	6	CGATGT	Keep
LT005256RL	6000725	5993697	5783465	2707069	1823611	0.0993588	-0.000731254	4	0.0512933	-0.000339931	2	110705_SN350_0045_B81ND1ABXX	6	TAGCTT	Exclude
LT279828RU	4974569	4964609	4771280	3233394	2720896	0.10015	6.00708e-05	1	0.0516568	2.35612e-05	3	110705_SN350_0045_B81ND1ABXX	6	CAGATC	Keep
LT162479RU	5968193	5959424	5757472	4727276	4248642	0.100278	0.000188209	1	0.0516911	5.78532e-05	3	110705_SN350_0045_B81ND1ABXX	6	GCCAAT	Keep
LT244399LU	3642155	3633677	3463391	3200763	2884993	0.100124	3.36078e-05	1	0.0516758	4.25945e-05	3	110705_SN350_0045_B81ND1ABXX	6	TGACCA	Keep
LT051993RU	3954183	3945147	3781793	2945759	2619198	0.10018	8.95799e-05	1	0.051721	8.78141e-05	3	110705_SN350_0045_B81ND1ABXX	6	TTAGGC	Keep
LT191675RL	3487035	3481917	3351072	2397462	2016108	0.100213	0.000122571	1	0.0516921	5.88664e-05	3	110705_SN350_0045_B81ND1ABXX	6	ACTTGA	Keep
LT266817LL	2954249	2946672	2858290	2158061	1886213	0.100276	0.000186121	1	0.0517215	8.83052e-05	3	110705_SN350_0045_B81ND1ABXX	6	ACAGTG	Keep
LT198741LU	3160215	3154704	2971984	2736735	2482933	0.100121	3.12366e-05	1	0.0516837	5.04996e-05	3	110705_SN350_0045_B81ND1ABXX	6	ATCACG	Keep
LT115251RU	9591283	9583127	9307413	4194116	2629913	0.0991477	-0.000942345	4	0.0511681	-0.000465077	2	110705_SN350_0045_B81ND1ABXX	6	GATCAG	Exclude
LT245983LU	13686377	13551667	13241075	10905556	9657935	0.100283	0.000192818	1	0.0517214	8.82167e-05	3	110705_SN350_0045_B81ND1ABXX	7	CGATGT	Keep
LT269763RL	15853670	15687455	15341745	14076455	13020240	0.0999831	-0.00010689	1	0.0515654	-6.77732e-05	3	110705_SN350_0045_B81ND1ABXX	7	TAGCTT	Keep
LT263636RU	12484830	12415617	12147760	7739360	6105148	0.100001	-8.86287e-05	1	0.0516727	3.94936e-05	3	110705_SN350_0045_B81ND1ABXX	7	CAGATC	Keep
LT238531RU	14003718	13836148	13462213	11344955	10093604	0.100241	0.000151028	1	0.0516762	4.29613e-05	3	110705_SN350_0045_B81ND1ABXX	7	GCCAAT	Keep
LT155318RL	16105205	15909017	15619796	9817709	8055724	0.0999089	-0.000181182	1	0.0516602	2.70391e-05	3	110705_SN350_0045_B81ND1ABXX	7	TGACCA	Keep
LT058319LU	806826	800116	763141	245548	216656	0.0985003	-0.00158975	5	0.0517413	0.00010815	3	110705_SN350_0045_B81ND1ABXX	7	TTAGGC	Keep
LT143944LL	907911	904591	880130	756512	668408	0.100268	0.000178053	1	0.0517341	0.000100923	3	110705_SN350_0045_B81ND1ABXX	7	ACTTGA	Keep
LT185970RL	1985304	1929261	1889464	1736182	1561484	0.10011	1.96719e-05	1	0.0516802	4.7022e-05	3	110705_SN350_0045_B81ND1ABXX	7	ACAGTG	Keep
LT126767LL	6079599	5983767	5854871	4768385	4075979	0.10018	8.966e-05	1	0.0515514	-8.17872e-05	3	110705_SN350_0045_B81ND1ABXX	7	ATCACG	Keep
LT013011LU	10606987	10505782	10210905	9103036	8280909	0.100208	0.000117653	1	0.0517223	8.91446e-05	3	110705_SN350_0045_B81ND1ABXX	7	GATCAG	Keep
LT113005RU	10624165	9981366	9629971	6730500	5682416	0.100205	0.000115137	1	0.051729	9.57567e-05	3	110705_SN350_0045_B81ND1ABXX	8	CGATGT	Keep
LT181845RU	6401610	6092874	5541093	4097972	3364829	0.100246	0.000155579	1	0.0517415	0.000108281	3	110705_SN350_0045_B81ND1ABXX	8	TAGCTT	Keep
LT166240RM	16729073	16439366	16005689	13529343	12520856	0.100199	0.000109142	1	0.051663	2.98476e-05	3	110705_SN350_0045_B81ND1ABXX	8	CAGATC	Keep
LT099879RL	10212674	9330628	9015611	6480946	5498069	0.100226	0.000136078	1	0.0517464	0.000113161	3	110705_SN350_0045_B81ND1ABXX	8	GCCAAT	Keep
LT017495RL	12900421	11843512	11357920	9181926	8118184	0.100293	0.00020266	1	0.0517413	0.000108057	3	110705_SN350_0045_B81ND1ABXX	8	TGACCA	Keep
LT231101RL	13962353	13301424	12846546	7033000	5390464	0.0997672	-0.000322871	1	0.051586	-4.72321e-05	3	110705_SN350_0045_B81ND1ABXX	8	TTAGGC	Keep
LT178929RL	6805369	6452738	6004639	5584277	5159806	0.100037	-5.31648e-05	1	0.051655	2.18302e-05	3	110705_SN350_0045_B81ND1ABXX	8	ACTTGA	Keep
LT038075LL	6752698	6142656	5845897	5270274	4630472	0.100194	0.000103577	1	0.0516915	5.82809e-05	3	110705_SN350_0045_B81ND1ABXX	8	ACAGTG	Keep
LT080750LL	7091959	6445503	6028415	4775120	3949633	0.100303	0.000212574	1	0.0517115	7.82938e-05	3	110705_SN350_0045_B81ND1ABXX	8	ATCACG	Keep
LT221510LU	8909864	8371639	7950005	6645602	5828700	0.10023	0.000139658	1	0.0516194	-1.37628e-05	3	110705_SN350_0045_B81ND1ABXX	8	GATCAG	Keep
LT002410RM	6753319	6717270	6345654	5125003	4617358	0.100294	0.000203737	1	0.0516936	6.04514e-05	3	110329_SN350_0010_B81NC1ABXX	1	CGATGT	Keep
LT175949LL	4831502	4800225	4416473	4070073	3698642	0.100101	1.11452e-05	1	0.0517005	6.73199e-05	3	110329_SN350_0010_B81NC1ABXX	1	TAGCTT	Keep
LT190870RU	5249968	5215749	4788783	4258675	3890466	0.100209	0.000118545	1	0.0517216	8.84143e-05	3	110329_SN350_0010_B81NC1ABXX	1	CAGATC	Keep
LT150340LU	5410299	5362836	4929477	4164593	3688556	0.100227	0.000137014	1	0.0516637	3.04699e-05	3	110329_SN350_0010_B81NC1ABXX	1	GCCAAT	Keep
LT121928RL	3859690	3826578	3467574	3182953	2823556	0.100073	-1.69385e-05	1	0.0516966	6.34272e-05	3	110329_SN350_0010_B81NC1ABXX	1	TGACCA	Keep
LT060406RL	5594387	5562358	5143708	3084074	2536551	0.100053	-3.74254e-05	1	0.0517119	7.8686e-05	3	110329_SN350_0010_B81NC1ABXX	1	TTAGGC	Keep
LT077264RU	7784030	7739065	7035047	4936512	4071372	0.100183	9.33285e-05	1	0.0516932	6.00189e-05	3	110329_SN350_0010_B81NC1ABXX	1	ACTTGA	Keep
LT136415RU	5558245	5520787	5142216	4309067	3823578	0.100303	0.00021321	1	0.0517269	9.37342e-05	3	110329_SN350_0010_B81NC1ABXX	1	ACAGTG	Keep
LT026534RL	6571109	6540004	6038318	4792873	4229736	0.100316	0.000225983	1	0.0517271	9.38865e-05	3	110329_SN350_0010_B81NC1ABXX	1	ATCACG	Keep
LT282562RM	5617767	5574641	5368377	4755529	4349321	0.100225	0.000134694	1	0.0517147	8.15006e-05	3	110329_SN350_0010_B81NC1ABXX	1	GATCAG	Keep
LT286300LU	5890391	5788265	5479810	5070319	4727027	0.10009	-4.93099e-07	1	0.0516791	4.59268e-05	3	110329_SN350_0010_B81NC1ABXX	2	CGATGT	Keep
LT284144LU	4662075	4560349	4208573	3826242	3391838	0.100132	4.18086e-05	1	0.0516875	5.43493e-05	3	110329_SN350_0010_B81NC1ABXX	2	TAGCTT	Keep
LT055841LL	6744493	6573757	6087041	5184661	4531168	0.100295	0.000204663	1	0.0517365	0.000103272	3	110329_SN350_0010_B81NC1ABXX	2	CAGATC	Keep
LT053283RU	5943253	5818532	5451609	4938518	4557749	0.10019	0.000100225	1	0.0517105	7.72645e-05	3	110329_SN350_0010_B81NC1ABXX	2	GCCAAT	Keep
LT142159RU	5121590	5015447	4694660	3975478	3558429	0.100311	0.000221433	1	0.0517423	0.000109115	3	110329_SN350_0010_B81NC1ABXX	2	TGACCA	Keep
LT154455RU	6774894	6649330	6246286	4286553	3650019	0.100249	0.000159038	1	0.0517531	0.000119952	3	110329_SN350_0010_B81NC1ABXX	2	TTAGGC	Keep
LT167891LU	6841576	6695906	6308615	4216136	3080160	0.100044	-4.5825e-05	1	0.0515291	-0.00010408	3	110329_SN350_0010_B81NC1ABXX	2	ACTTGA	Keep
LT043343LU	6463742	6332526	5928424	4846432	4328738	0.100318	0.00022796	1	0.0517297	9.64837e-05	3	110329_SN350_0010_B81NC1ABXX	2	ACAGTG	Keep
LT048637LL	5243137	5115409	4806976	3946084	3393863	0.100301	0.000210897	1	0.051697	6.38095e-05	3	110329_SN350_0010_B81NC1ABXX	2	ATCACG	Keep
LT166565RU	5488695	5398499	5128296	4519124	4069524	0.100246	0.000156223	1	0.0517056	7.23668e-05	3	110329_SN350_0010_B81NC1ABXX	2	GATCAG	Keep
LT127070RL	7076930	6840634	6531486	6031681	5406030	0.100129	3.9356e-05	1	0.0516676	3.43793e-05	3	110329_SN350_0010_B81NC1ABXX	3	CGATGT	Keep
LT184347RU	5195972	5094829	4947499	3536143	3004891	0.100169	7.91114e-05	1	0.0517174	8.42348e-05	3	110329_SN350_0010_B81NC1ABXX	3	TAGCTT	Keep
LT253677RL	8240834	7990346	7383875	6226950	5160584	0.100314	0.000223554	1	0.0517311	9.7887e-05	3	110329_SN350_0010_B81NC1ABXX	3	CAGATC	Keep
LT036383LL	8623164	8348840	7696521	6142415	5106825	0.100319	0.000229045	1	0.0517535	0.000120304	3	110329_SN350_0010_B81NC1ABXX	3	GCCAAT	Keep
LT295133LL	7794583	7601452	7220986	5353720	4292061	0.100286	0.0001955	1	0.0517331	9.98782e-05	3	110329_SN350_0010_B81NC1ABXX	3	TGACCA	Keep
LT106561LL	9607584	9251564	8548204	7453338	6448194	0.100196	0.000106232	1	0.0517096	7.64481e-05	3	110329_SN350_0010_B81NC1ABXX	3	TTAGGC	Keep
LT256221LL	6527859	6394818	6118453	5687785	5024793	0.100153	6.25878e-05	1	0.051687	5.37897e-05	3	110329_SN350_0010_B81NC1ABXX	3	ACTTGA	Keep
LT172093RL	3537895	3399771	3275599	2912403	2612083	0.100247	0.000157364	1	0.051723	8.98421e-05	3	110329_SN350_0010_B81NC1ABXX	3	ACAGTG	Keep
LT180102RL	7887932	7735916	7425124	6712574	6029739	0.100224	0.000133681	1	0.0517273	9.40701e-05	3	110329_SN350_0010_B81NC1ABXX	3	ATCACG	Keep
LT196199RU	8884775	8688542	8226367	7136706	6338312	0.10028	0.000189778	1	0.0517372	0.000104043	3	110329_SN350_0010_B81NC1ABXX	3	GATCAG	Keep
LT000379LU	10210336	9828642	9366447	8334792	7215731	0.100269	0.000178768	1	0.0516935	6.0254e-05	3	110329_SN350_0010_B81NC1ABXX	4	CGATGT	Keep
LT058691LU	4205131	4100262	3905887	3218780	2796267	0.100292	0.000202283	1	0.0516883	5.51037e-05	3	110329_SN350_0010_B81NC1ABXX	4	TAGCTT	Keep
LT130546RU	9612613	9259955	8701384	6271806	4526945	0.100021	-6.89661e-05	1	0.0513392	-0.000293968	3	110329_SN350_0010_B81NC1ABXX	4	CAGATC	Keep
LT206871LU	5781905	5713901	5424183	4360643	3796323	0.100328	0.000238055	1	0.051748	0.00011478	3	110329_SN350_0010_B81NC1ABXX	4	GCCAAT	Keep
LT096430LU	2191875	2156673	2054500	1411753	1162843	0.100218	0.000128113	1	0.0517317	9.84999e-05	3	110329_SN350_0010_B81NC1ABXX	4	TGACCA	Keep
LT144462RU	9993236	9789415	9107916	7628152	6688008	0.100296	0.000206447	1	0.0517372	0.000103955	3	110329_SN350_0010_B81NC1ABXX	4	TTAGGC	Keep
LT047152LL	13431163	12964915	12164552	11201933	9232808	0.100201	0.000110692	1	0.0516428	9.62436e-06	3	110329_SN350_0010_B81NC1ABXX	4	ACTTGA	Keep
LT109231RU	8472546	8296239	7918697	6619597	5752620	0.100325	0.000235446	1	0.0517367	0.000103454	3	110329_SN350_0010_B81NC1ABXX	4	ACAGTG	Keep
LT173597LL	9571921	9364830	8751580	6196397	4815850	0.100232	0.000141555	1	0.0516996	6.6416e-05	3	110329_SN350_0010_B81NC1ABXX	4	ATCACG	Keep
LT285906LL	3205929	3128616	2906604	2664674	2391093	0.100157	6.65272e-05	1	0.0517147	8.14633e-05	3	110329_SN350_0010_B81NC1ABXX	4	GATCAG	Keep
LT075462RU	8156976	8139086	7855619	6934142	6433300	0.100216	0.000126073	1	0.051689	5.58146e-05	3	110329_SN350_0010_B81NC1ABXX	5	CGATGT	Keep
LT016556LU	7142519	7126145	6800740	5127535	4494268	0.100275	0.000184557	1	0.0517426	0.000109385	3	110329_SN350_0010_B81NC1ABXX	5	TAGCTT	Keep
LT171097RL	6431824	6415629	6148829	5682528	5301849	0.100103	1.33305e-05	1	0.0516734	4.01686e-05	3	110329_SN350_0010_B81NC1ABXX	5	CAGATC	Keep
LT297451LU	6303952	6285220	5958396	5009338	4571062	0.100271	0.000180739	1	0.0517138	8.05885e-05	3	110329_SN350_0010_B81NC1ABXX	5	GCCAAT	Keep
LT120371LL	7544619	7515715	7186209	6732328	6136329	0.100086	-4.01911e-06	1	0.0516847	5.14902e-05	3	110329_SN350_0010_B81NC1ABXX	5	TGACCA	Keep
LT076421LL	7369757	7350784	6935125	4692808	4098228	0.10022	0.000129612	1	0.0517406	0.00010741	3	110329_SN350_0010_B81NC1ABXX	5	TTAGGC	Keep
LT285671LU	7039111	7015039	6656907	5809831	5306367	0.100244	0.000153872	1	0.0517061	7.29465e-05	3	110329_SN350_0010_B81NC1ABXX	5	ACTTGA	Keep
LT076617LL	6402585	6385464	6152299	4696489	4206297	0.100286	0.000195613	1	0.0517247	9.14885e-05	3	110329_SN350_0010_B81NC1ABXX	5	ACAGTG	Keep
LT236519LL	8057624	8038920	7759911	4337196	3303959	0.0997996	-0.000290385	1	0.0516251	-8.12967e-06	3	110329_SN350_0010_B81NC1ABXX	5	ATCACG	Keep
LT012861RU	6547490	6527098	6262164	5788516	5324066	0.100131	4.10488e-05	1	0.0516888	5.56436e-05	3	110329_SN350_0010_B81NC1ABXX	5	GATCAG	Keep
LT196309RL	7217610	7205429	6860382	5812628	5238819	0.100229	0.000138628	1	0.0516909	5.77416e-05	3	110329_SN350_0010_B81NC1ABXX	6	CGATGT	Keep
LT006946RM	5891434	5875699	5688637	5041716	4643747	0.100209	0.000118705	1	0.0517039	7.07419e-05	3	110329_SN350_0010_B81NC1ABXX	6	TAGCTT	Keep
LT007392RU	7669533	7648467	7459867	6636362	6018574	0.100203	0.000112744	1	0.051704	7.08108e-05	3	110329_SN350_0010_B81NC1ABXX	6	CAGATC	Keep
LT005419RU	7524515	7515023	7304046	5209432	4603078	0.100211	0.000120747	1	0.0517333	0.000100089	3	110329_SN350_0010_B81NC1ABXX	6	GCCAAT	Keep
LT206010LU	6558995	6543874	6423348	5895489	5449776	0.1001	1.01098e-05	1	0.0516779	4.46669e-05	3	110329_SN350_0010_B81NC1ABXX	6	TGACCA	Keep
LT078347LL	7066278	7056262	6897548	4522347	3940314	0.100094	3.63759e-06	1	0.0517075	7.42576e-05	3	110329_SN350_0010_B81NC1ABXX	6	TTAGGC	Keep
LT213352LU	7042633	7021570	6826550	5998754	5543726	0.100218	0.00012794	1	0.0516963	6.311e-05	3	110329_SN350_0010_B81NC1ABXX	6	ACTTGA	Keep
LT277811RL	7062714	7051981	6756819	4059899	3193637	0.0998111	-0.000278923	1	0.0516531	1.98962e-05	3	110329_SN350_0010_B81NC1ABXX	6	ACAGTG	Keep
LT071706RL	8173334	8149590	7812876	7358147	6511418	0.100077	-1.31677e-05	1	0.0516832	4.99553e-05	3	110329_SN350_0010_B81NC1ABXX	6	ATCACG	Keep
LT141224LL	6219068	6207673	6081202	5802421	5423724	0.099945	-0.00014504	1	0.0516585	2.53198e-05	3	110329_SN350_0010_B81NC1ABXX	6	GATCAG	Keep
LT248906LL	6909226	6778261	6157991	5377576	4818064	0.100181	9.13065e-05	1	0.0516865	5.33109e-05	3	110329_SN350_0010_B81NC1ABXX	7	CGATGT	Keep
LT197511LU	8027003	7908784	7243887	5805426	4999907	0.10031	0.000219832	1	0.0517495	0.000116307	3	110329_SN350_0010_B81NC1ABXX	7	TAGCTT	Keep
LT242161RL	8388501	8250030	7439423	6123081	5460963	0.10027	0.000179652	1	0.0517352	0.000102041	3	110329_SN350_0010_B81NC1ABXX	7	CAGATC	Keep
LT106519RL	9523010	9311350	8582908	7389873	6513754	0.10028	0.000190102	1	0.0517432	0.000109955	3	110329_SN350_0010_B81NC1ABXX	7	GCCAAT	Keep
LT0249481LU	2751301	2705297	2498267	2149125	1941660	0.100255	0.00016461	1	0.0517151	8.19442e-05	3	110329_SN350_0010_B81NC1ABXX	7	TGACCA	Keep
LT150981RU	8404354	8346102	8044738	3951458	3042008	0.0996062	-0.0004838	1	0.0515463	-8.68514e-05	3	110329_SN350_0010_B81NC1ABXX	7	TTAGGC	Keep
LT180758RM	7871338	7711722	7166770	6063717	5395359	0.100283	0.000193257	1	0.0517103	7.71472e-05	3	110329_SN350_0010_B81NC1ABXX	7	ACTTGA	Keep
LT076181LI	9060123	8869873	8209415	7493111	6850648	0.100139	4.92789e-05	1	0.0516779	4.4714e-05	3	110329_SN350_0010_B81NC1ABXX	7	ACAGTG	Keep
LT062121LL	7196953	7085299	6723349	4470924	3655316	0.100157	6.65155e-05	1	0.0516919	5.86746e-05	3	110329_SN350_0010_B81NC1ABXX	7	ATCACG	Keep
LT037710RU	4785995	4706586	4295679	3714403	3333816	0.10025	0.000159519	1	0.0517352	0.000101981	3	110329_SN350_0010_B81NC1ABXX	7	GATCAG	Keep
LT246994RU	7931627	7892443	7531092	4940853	4089396	0.100174	8.42645e-05	1	0.0517213	8.8084e-05	3	110329_SN350_0010_B81NC1ABXX	8	CGATGT	Keep
LT165114RU	8624693	8511685	7769108	6816368	6086689	0.100172	8.20934e-05	1	0.0516752	4.19984e-05	3	110329_SN350_0010_B81NC1ABXX	8	TAGCTT	Keep
LT288719RL	9239027	9172318	8648341	7434701	6744211	0.10023	0.000140188	1	0.0516841	5.09145e-05	3	110329_SN350_0010_B81NC1ABXX	8	CAGATC	Keep
LT280646RU	2198632	2177007	2014698	1863547	1715321	0.100064	-2.57252e-05	1	0.0516703	3.70601e-05	3	110329_SN350_0010_B81NC1ABXX	8	GCCAAT	Keep
LT012933RL	9253426	9186562	8128305	6560367	5745238	0.100216	0.000125862	1	0.0517214	8.81918e-05	3	110329_SN350_0010_B81NC1ABXX	8	TGACCA	Keep
LT176510LU	4400329	4385732	4191231	1421384	820224	0.0987226	-0.00136745	4	0.0507992	-0.000833998	2	110329_SN350_0010_B81NC1ABXX	8	TTAGGC	Exclude
LT032411RU	7970870	7928211	7541837	5233297	4442132	0.100166	7.55886e-05	1	0.0516606	2.73861e-05	3	110329_SN350_0010_B81NC1ABXX	8	ACTTGA	Keep
LT087826LL	9980650	9808977	8833300	6830437	5628850	0.100247	0.000157054	1	0.051718	8.48307e-05	3	110329_SN350_0010_B81NC1ABXX	8	ACAGTG	Keep
LT118064RL	6566624	6532677	6272030	4158754	3349402	0.100144	5.44091e-05	1	0.0517121	7.89329e-05	3	110329_SN350_0010_B81NC1ABXX	8	ATCACG	Keep
LT125521LL	5905442	5838546	5476057	4856372	4266962	0.10023	0.00013977	1	0.0517031	6.99266e-05	3	110329_SN350_0010_B81NC1ABXX	8	GATCAG	Keep
LT062141RL	1792117	1757006	1708313	1454173	1327042	0.100254	0.000164094	1	0.051711	7.77667e-05	3	110413_SN350_0011_B81PR9ABXX	1	CGATGT	Keep
LT030151RU	1842967	1798970	1755974	1456733	1322792	0.100243	0.000152925	1	0.0517012	6.79782e-05	3	110413_SN350_0011_B81PR9ABXX	1	TAGCTT	Keep
LT119682RL	1957924	1926524	1863116	1700713	1586828	0.100093	3.29966e-06	1	0.0516748	4.15683e-05	3	110413_SN350_0011_B81PR9ABXX	1	GGCTAC	Keep
LT273284LL	2069073	2048531	2009657	1196090	962437	0.099816	-0.000273993	1	0.0515677	-6.54808e-05	3	110413_SN350_0011_B81PR9ABXX	1	CAGATC	Keep
LT233821RL	1603298	1580353	1531410	1414032	1319304	0.100071	-1.89744e-05	1	0.0516454	1.21787e-05	3	110413_SN350_0011_B81PR9ABXX	1	GCCAAT	Keep
LT017811RM	1592871	1563305	1488388	1117100	938717	0.100301	0.000211029	1	0.051733	9.98393e-05	3	110413_SN350_0011_B81PR9ABXX	1	TGACCA	Keep
LT108067RU	1856840	1807660	1757454	1596567	1487890	0.100112	2.20916e-05	1	0.0516663	3.31504e-05	3	110413_SN350_0011_B81PR9ABXX	1	ACTTGA	Keep
LT089958RL	1638618	1604402	1532660	1137456	954569	0.100247	0.000156872	1	0.0517184	8.52008e-05	3	110413_SN350_0011_B81PR9ABXX	1	ACAGTG	Keep
LT259072LU	1315214	1290614	1225296	1103707	995239	0.100145	5.47292e-05	1	0.0517046	7.14451e-05	3	110413_SN350_0011_B81PR9ABXX	1	ATCACG	Keep
LT166111RU	6805572	6602763	6407405	5647867	5119495	0.100198	0.000107693	1	0.051697	6.38028e-05	3	110413_SN350_0011_B81PR9ABXX	1	GATCAG	Keep
LT139691RU	10489582	10072250	9685399	8477017	7659050	0.100236	0.000146306	1	0.0517035	7.03482e-05	3	110413_SN350_0011_B81PR9ABXX	2	CGATGT	Keep
LT096554LU	4663555	4331421	4144329	3742228	3470115	0.100142	5.214e-05	1	0.0516712	3.80082e-05	3	110413_SN350_0011_B81PR9ABXX	2	TAGCTT	Keep
LT017275LL	12683203	12309729	12040388	7303319	5719171	0.0996943	-0.000395772	1	0.0514798	-0.0001534	3	110413_SN350_0011_B81PR9ABXX	2	GGCTAC	Keep
LT079487LL	9808417	8947294	8732215	7006687	6212550	0.100277	0.000186763	1	0.0517168	8.35662e-05	3	110413_SN350_0011_B81PR9ABXX	2	CAGATC	Keep
LT142933RU	9814450	8637137	8399327	6864420	6173729	0.100296	0.000205526	1	0.0517226	8.94432e-05	3	110413_SN350_0011_B81PR9ABXX	2	GCCAAT	Keep
LT024857LU	10337418	9442576	8932915	6517076	5360980	0.100226	0.000136234	1	0.0516911	5.78822e-05	3	110413_SN350_0011_B81PR9ABXX	2	TGACCA	Keep
LT222755RL	8022410	7386445	7067736	6327943	5763063	0.100209	0.000119281	1	0.0517152	8.20093e-05	3	110413_SN350_0011_B81PR9ABXX	2	ACTTGA	Keep
LT072789RU	8103335	7113500	6886466	4931817	4194974	0.100203	0.000113235	1	0.0516726	3.94121e-05	3	110413_SN350_0011_B81PR9ABXX	2	ACAGTG	Keep
LT197381LI	6874702	6833572	6670143	3684471	2916776	0.0997353	-0.000354781	1	0.05155	-8.31617e-05	3	110413_SN350_0011_B81PR9ABXX	2	ATCACG	Keep
LT262371RM	9472712	8922952	8585296	6677500	5844416	0.100316	0.000226054	1	0.0517365	0.000103268	3	110413_SN350_0011_B81PR9ABXX	2	GATCAG	Keep
LT264283RL	11899825	11884685	11394916	10035780	9010057	0.100231	0.000141083	1	0.0517139	8.07307e-05	3	110413_SN350_0011_B81PR9ABXX	3	CGATGT	Keep
LT190004RU	9048495	9041854	8861160	4945189	4072624	0.0998291	-0.000260956	1	0.0516535	2.0291e-05	3	110413_SN350_0011_B81PR9ABXX	3	TAGCTT	Keep
LT045399RL	8358010	8348969	8021496	6680620	5875378	0.100319	0.000228605	1	0.0517482	0.000115041	3	110413_SN350_0011_B81PR9ABXX	3	GGCTAC	Keep
LT177521RU	4204206	4197800	4065054	3608302	3287782	0.100208	0.000117628	1	0.0517151	8.18538e-05	3	110413_SN350_0011_B81PR9ABXX	3	CAGATC	Keep
LT158795LL	12306337	12270861	11546951	8106969	6557018	0.100086	-4.43274e-06	1	0.0516712	3.80163e-05	3	110413_SN350_0011_B81PR9ABXX	3	GCCAAT	Keep
LT083759RL	14398518	14373696	13662613	12341866	10881534	0.100132	4.20722e-05	1	0.0517177	8.44974e-05	3	110413_SN350_0011_B81PR9ABXX	3	TGACCA	Keep
LT280851LL	8795156	8786091	8546164	5800630	4936842	0.100205	0.000114904	1	0.0517399	0.000106681	3	110413_SN350_0011_B81PR9ABXX	3	ACTTGA	Keep
LT235441RL	10045865	10034061	9806868	8336284	7652565	0.100252	0.000161655	1	0.0517128	7.95653e-05	3	110413_SN350_0011_B81PR9ABXX	3	ACAGTG	Keep
LT169564RU	7660033	7652169	7394447	5687196	4947049	0.100292	0.000201775	1	0.0517399	0.000106659	3	110413_SN350_0011_B81PR9ABXX	3	ATCACG	Keep
LT126293RU	7069122	7062363	6924877	6458521	6093075	0.0999465	-0.000143545	1	0.0516058	-2.74369e-05	3	110413_SN350_0011_B81PR9ABXX	3	GATCAG	Keep
LT084808LU	9975819	9964253	9675503	8613792	7921192	0.100195	0.000105302	1	0.0517034	7.02012e-05	3	110413_SN350_0011_B81PR9ABXX	4	CGATGT	Keep
LT191618LU	6958339	6949499	6717231	6183485	5654773	0.10011	2.04175e-05	1	0.0516942	6.09577e-05	3	110413_SN350_0011_B81PR9ABXX	4	TAGCTT	Keep
LT157856LU	10282699	10247936	9581292	8510924	7146145	0.100203	0.000113087	1	0.0516697	3.65488e-05	3	110413_SN350_0011_B81PR9ABXX	4	GGCTAC	Keep
LT055396LU	9390229	9378440	8880913	7752287	6935303	0.100249	0.000158988	1	0.0517169	8.37326e-05	3	110413_SN350_0011_B81PR9ABXX	4	CAGATC	Keep
LT205707LL	9784152	9771498	9363806	7848135	6987633	0.10031	0.000220115	1	0.0517309	9.77487e-05	3	110413_SN350_0011_B81PR9ABXX	4	GCCAAT	Keep
LT028264RL	7855569	7848170	7668191	5333267	4551175	0.100199	0.000108496	1	0.0517237	9.04783e-05	3	110413_SN350_0011_B81PR9ABXX	4	TGACCA	Keep
LT157177RU	9441919	9417569	9142728	6292495	5315449	0.100149	5.86497e-05	1	0.0517363	0.000103129	3	110413_SN350_0011_B81PR9ABXX	4	ACTTGA	Keep
LT059224RL	9047655	9033458	8534936	6658627	5579699	0.10032	0.000229734	1	0.0517555	0.000122257	3	110413_SN350_0011_B81PR9ABXX	4	ACAGTG	Keep
LT223106RU	8218503	8208122	7972691	5530788	4744864	0.100224	0.000134016	1	0.0517415	0.000108329	3	110413_SN350_0011_B81PR9ABXX	4	ATCACG	Keep
LT251693LL	9936431	9921376	9571339	8439672	7707256	0.100236	0.000146341	1	0.0517203	8.70869e-05	3	110413_SN350_0011_B81PR9ABXX	4	GATCAG	Keep
LT197821RL	9709204	9404468	8960831	7750210	6949100	0.100251	0.000161051	1	0.0517311	9.79436e-05	3	110413_SN350_0011_B81PR9ABXX	5	CGATGT	Keep
LT277036RU	8824832	8709135	8373827	5050702	3986263	0.09996	-0.000130061	1	0.051621	-1.22319e-05	3	110413_SN350_0011_B81PR9ABXX	5	TAGCTT	Keep
LT130603LL	2162783	2116757	2063476	1292424	1042324	0.100058	-3.24635e-05	1	0.0516974	6.42338e-05	3	110413_SN350_0011_B81PR9ABXX	5	GGCTAC	Keep
LT013743LL	8159808	8054707	7784356	6866036	6249863	0.100221	0.000130732	1	0.0517168	8.36466e-05	3	110413_SN350_0011_B81PR9ABXX	5	CAGATC	Keep
LT243794RL	7457947	7321275	7092399	5232763	4466101	0.100299	0.000208577	1	0.0517585	0.000125313	3	110413_SN350_0011_B81PR9ABXX	5	GCCAAT	Keep
LT184772RL	8866627	8153332	7540115	5429617	4142951	0.100176	8.58129e-05	1	0.0515846	-4.85674e-05	3	110413_SN350_0011_B81PR9ABXX	5	TGACCA	Keep
LT91552LL	8283912	8004299	7682760	6988707	6386448	0.100131	4.07841e-05	1	0.0517053	7.21004e-05	3	110413_SN350_0011_B81PR9ABXX	5	ACTTGA	Keep
LT122336LU	9809285	9568164	9061292	7627699	6790627	0.100298	0.000208063	1	0.0517325	9.92872e-05	3	110413_SN350_0011_B81PR9ABXX	5	ACAGTG	Keep
LT220968RU	10836862	10555897	9849926	8888158	8027223	0.100133	4.31531e-05	1	0.0517131	7.98753e-05	3	110413_SN350_0011_B81PR9ABXX	5	ATCACG	Keep
LT141870LU	4230246	4130798	3877288	3207985	2809748	0.100322	0.000231995	1	0.0517524	0.00011922	3	110413_SN350_0011_B81PR9ABXX	5	GATCAG	Keep
LT069585RL	5572897	5394593	5223000	2146364	1271429	0.0988945	-0.00119552	4	0.0510054	-0.000627759	2	110413_SN350_0011_B81PR9ABXX	6	CGATGT	Exclude
LT168204LL	8324063	8022787	7590011	6312144	5553694	0.100308	0.000217753	1	0.0517174	8.42081e-05	3	110413_SN350_0011_B81PR9ABXX	6	TAGCTT	Keep
LT028044RU	8724305	8408949	7988784	6577211	5703670	0.100327	0.000236707	1	0.0517468	0.00011362	3	110413_SN350_0011_B81PR9ABXX	6	GGCTAC	Keep
LT077800RU	7587790	7357118	6958230	4995040	4164450	0.10028	0.000190199	1	0.0517471	0.000113931	3	110413_SN350_0011_B81PR9ABXX	6	CAGATC	Keep
LT123313RM	7717566	7522665	7123027	4470593	3594395	0.10005	-4.02738e-05	1	0.0516735	4.0261e-05	3	110413_SN350_0011_B81PR9ABXX	6	GCCAAT	Keep
LT296771LL	6809133	6522543	6110508	5374087	4681981	0.100264	0.000174034	1	0.05174	0.000106799	3	110413_SN350_0011_B81PR9ABXX	6	TGACCA	Keep
LT234205RL	13543841	13170063	12572628	8205942	6489842	0.100145	5.48475e-05	1	0.0516975	6.43091e-05	3	110413_SN350_0011_B81PR9ABXX	6	ACTTGA	Keep
LT066309LL	7190911	7038532	6653072	4397020	3605825	0.100118	2.82241e-05	1	0.0516472	1.40302e-05	3	110413_SN350_0011_B81PR9ABXX	6	ACAGTG	Keep
LT111643RU	3937270	3853277	3646647	2916429	2527125	0.100344	0.000253555	1	0.0517601	0.000126886	3	110413_SN350_0011_B81PR9ABXX	6	ATCACG	Keep
LT184901RU	3435076	3390051	3272822	1730749	1319684	0.099741	-0.000349064	1	0.0516151	-1.80675e-05	3	110413_SN350_0011_B81PR9ABXX	6	GATCAG	Keep
LT072387LU	9011126	8598770	8230883	7559446	7060989	0.1001	1.02282e-05	1	0.051678	4.48495e-05	3	110413_SN350_0011_B81PR9ABXX	7	CGATGT	Keep
LT258372RL	11884773	11251190	10888843	7521278	6354256	0.100183	9.27164e-05	1	0.0517058	7.26095e-05	3	110413_SN350_0011_B81PR9ABXX	7	TAGCTT	Keep
LT230415RU	5010403	4772800	4575367	4147694	3830211	0.100141	5.12017e-05	1	0.0516861	5.29437e-05	3	110413_SN350_0011_B81PR9ABXX	7	GGCTAC	Keep
LT203446LL	8863763	8386140	8028356	6701757	6089177	0.100304	0.00021378	1	0.0517268	9.36235e-05	3	110413_SN350_0011_B81PR9ABXX	7	CAGATC	Keep
LT044225RL	10211975	9916375	9564380	7497727	6734155	0.100262	0.000171499	1	0.0517323	9.91274e-05	3	110413_SN350_0011_B81PR9ABXX	7	GCCAAT	Keep
LT253371RL	17459337	16914518	16451846	11874054	10553287	0.100172	8.19709e-05	1	0.0517241	9.08739e-05	3	110413_SN350_0011_B81PR9ABXX	7	TGACCA	Keep
LT095342LU	10424269	9796998	9362521	8477643	8002684	0.100051	-3.90102e-05	1	0.0516042	-2.902e-05	3	110413_SN350_0011_B81PR9ABXX	7	ACTTGA	Keep
LT067200LU	7142994	6764882	6323158	5248761	4636506	0.100322	0.000232035	1	0.0517438	0.000110652	3	110413_SN350_0011_B81PR9ABXX	7	ACAGTG	Keep
LT041389RL	3602326	3388564	3271860	2796022	2515572	0.100273	0.000183091	1	0.0517212	8.79695e-05	3	110413_SN350_0011_B81PR9ABXX	7	ATCACG	Keep
LT121014LL	7430735	6752514	6509458	5747943	5344512	0.100191	0.000101298	1	0.0516723	3.91106e-05	3	110413_SN350_0011_B81PR9ABXX	7	GATCAG	Keep
LT213735RU	8397584	8181205	7886435	6124807	5488860	0.100214	0.000123763	1	0.0517255	9.22529e-05	3	110413_SN350_0011_B81PR9ABXX	8	CGATGT	Keep
LT024967LU	12496563	12015876	11667558	7609697	6325019	0.0999716	-0.000118388	1	0.0516647	3.14943e-05	3	110413_SN350_0011_B81PR9ABXX	8	TAGCTT	Keep
LT271100LU	8645968	8240984	7776089	6568964	5853855	0.100312	0.00022222	1	0.0517468	0.000113562	3	110413_SN350_0011_B81PR9ABXX	8	GGCTAC	Keep
LT021461RM	8321564	8079092	7872989	4741792	3889047	0.0998171	-0.000272921	1	0.0516655	3.22976e-05	3	110413_SN350_0011_B81PR9ABXX	8	CAGATC	Keep
LT063974LL	9785164	9550451	9228420	7786656	7066391	0.100267	0.000176795	1	0.0517272	9.39865e-05	3	110413_SN350_0011_B81PR9ABXX	8	GCCAAT	Keep
LT286644RL	9780004	9344021	8987811	7617074	6844281	0.100287	0.000196631	1	0.0517363	0.000103083	3	110413_SN350_0011_B81PR9ABXX	8	TGACCA	Keep
LT056024RL	11547396	11145039	10716697	9566336	8721222	0.100218	0.000127917	1	0.0517172	8.4049e-05	3	110413_SN350_0011_B81PR9ABXX	8	ACTTGA	Keep
LT102131RL	5266781	4925354	4699853	3044964	2313724	0.100075	-1.54769e-05	1	0.0516339	7.32163e-07	3	110413_SN350_0011_B81PR9ABXX	8	ACAGTG	Keep
LT028427LU	8851172	8441101	8047961	6559174	5840772	0.100289	0.000199147	1	0.0517238	9.06311e-05	3	110413_SN350_0011_B81PR9ABXX	8	ATCACG	Keep
LT205601LL	2274950	2203806	2118069	1259916	1017227	0.0998218	-0.000268188	1	0.0516695	3.63471e-05	3	110413_SN350_0011_B81PR9ABXX	8	GATCAG	Keep
LT221782LL	5723432	5610487	5090589	4355117	3826434	0.100265	0.000174767	1	0.0517505	0.000117291	3	110715_SN350_0048_B81NENABXX	1	CGATGT	Keep
LT139051LU	12381289	12150067	11313581	9794674	8614952	0.100271	0.00018122	1	0.051732	9.87911e-05	3	110715_SN350_0048_B81NENABXX	1	TAGCTT	Keep
LT131887LL	6385944	6236067	5927517	5302657	4807772	0.100219	0.000129313	1	0.0517081	7.49092e-05	3	110715_SN350_0048_B81NENABXX	1	GGCTAC	Keep
LT043798LU	5118977	5030893	4795730	2761051	2137144	0.0998582	-0.000231879	1	0.0515726	-6.06105e-05	3	110715_SN350_0048_B81NENABXX	1	TGACCA	Keep
LT100654RL	4309196	4254011	4096640	3008274	2658686	0.100303	0.000212533	1	0.0517443	0.000111114	3	110715_SN350_0048_B81NENABXX	1	GCCAAT	Keep
LT230142RL	9195130	9071792	8524711	7403063	6609879	0.100276	0.000185569	1	0.0517292	9.60345e-05	3	110715_SN350_0048_B81NENABXX	1	CAGATC	Keep
LT216500LU	7438364	7332154	7009755	5189090	4473776	0.100305	0.000214602	1	0.0517426	0.000109365	3	110715_SN350_0048_B81NENABXX	1	ACTTGA	Keep
LT001098RU	6033857	5921456	5638130	5042028	4585725	0.100211	0.000121024	1	0.0516974	6.42094e-05	3	110715_SN350_0048_B81NENABXX	1	ACAGTG	Keep
LT021748RL	4697354	4628710	4296080	3549237	3128987	0.100309	0.000218924	1	0.0517424	0.00010925	3	110715_SN350_0048_B81NENABXX	1	ATCACG	Keep
LT243058RU	7993613	7851567	7374046	6634495	5999093	0.10021	0.000119675	1	0.0517277	9.44816e-05	3	110715_SN350_0048_B81NENABXX	1	GATCAG	Keep
LT196677RU	5975009	5954403	5709141	5223277	4816486	0.100155	6.46661e-05	1	0.0516874	5.42429e-05	3	110715_SN350_0048_B81NENABXX	2	CGATGT	Keep
LT269381RU	6104275	6081552	5836406	3575846	3000836	0.100052	-3.78701e-05	1	0.0517141	8.08869e-05	3	110715_SN350_0048_B81NENABXX	2	TAGCTT	Keep
LT222702LL	8759666	8711059	8295120	6491336	5184709	0.100171	8.13239e-05	1	0.0515314	-0.000101751	3	110715_SN350_0048_B81NENABXX	2	GGCTAC	Keep
LT178967RL	6275884	6244884	5806427	3855934	3155799	0.100165	7.46764e-05	1	0.0517222	8.89908e-05	3	110715_SN350_0048_B81NENABXX	2	TGACCA	Keep
LT022251RL	6962831	6917009	6624993	6304910	5924569	0.100002	-8.78175e-05	1	0.0516398	6.6097e-06	3	110715_SN350_0048_B81NENABXX	2	GCCAAT	Keep
LT282601LL	4141042	4121079	3880652	3532371	3187114	0.10021	0.000119515	1	0.0517285	9.53062e-05	3	110715_SN350_0048_B81NENABXX	2	CAGATC	Keep
LT270821RU	5270095	5248020	4936677	3962909	3510766	0.100329	0.000238472	1	0.0517354	0.0001022	3	110715_SN350_0048_B81NENABXX	2	ACTTGA	Keep
LT152653LU	3900223	3884967	3739703	2647950	2310413	0.100278	0.00018817	1	0.0517486	0.000115438	3	110715_SN350_0048_B81NENABXX	2	ACAGTG	Keep
LT249811RU	6956377	6917243	6446727	5498371	4917748	0.100274	0.000184048	1	0.0517251	9.19098e-05	3	110715_SN350_0048_B81NENABXX	2	ATCACG	Keep
LT090666LI	3175792	3160568	2873374	2430678	2109743	0.100248	0.000157972	1	0.0517299	9.67515e-05	3	110715_SN350_0048_B81NENABXX	2	GATCAG	Keep
LT274443LU	7297899	7177480	6663938	5971282	5309267	0.100158	6.76093e-05	1	0.051681	4.78084e-05	3	110715_SN350_0048_B81NENABXX	3	CGATGT	Keep
LT059721LU	5728215	5641933	5156354	4532789	4089790	0.100191	0.00010126	1	0.0516851	5.19458e-05	3	110715_SN350_0048_B81NENABXX	3	TAGCTT	Keep
LT228772LL	7998407	7919923	7541796	6047796	5365044	0.100323	0.000232865	1	0.0517293	9.60613e-05	3	110715_SN350_0048_B81NENABXX	3	GGCTAC	Keep
LT160089RU	3135622	3071944	2859745	2328972	2012294	0.100328	0.000238397	1	0.0517419	0.000108657	3	110715_SN350_0048_B81NENABXX	3	TGACCA	Keep
LT084038RM	8447149	8331825	7766495	6506711	5793132	0.100291	0.000200466	1	0.051741	0.000107758	3	110715_SN350_0048_B81NENABXX	3	GCCAAT	Keep
LT217339RL	5040083	4984784	4634747	4210239	3836541	0.100152	6.17573e-05	1	0.0517045	7.13019e-05	3	110715_SN350_0048_B81NENABXX	3	CAGATC	Keep
LT253131RU	4954106	4900644	4630847	3978856	3581858	0.100264	0.00017376	1	0.0517179	8.46966e-05	3	110715_SN350_0048_B81NENABXX	3	ACTTGA	Keep
LT236557RL	6433258	6383670	6074034	4068023	3354963	0.100161	7.09243e-05	1	0.0517162	8.30331e-05	3	110715_SN350_0048_B81NENABXX	3	ACAGTG	Keep
LT118519RL	4381700	4313392	4019793	3757000	3383754	0.100086	-3.87266e-06	1	0.0517076	7.44387e-05	3	110715_SN350_0048_B81NENABXX	3	ATCACG	Keep
LT123131RL	4822641	4711038	4176085	3804877	3390348	0.10009	2.35029e-07	1	0.0517253	9.20889e-05	3	110715_SN350_0048_B81NENABXX	3	GATCAG	Keep
LT134776LL	4400920	4386141	4079069	3456616	3096467	0.100294	0.00020433	1	0.0517397	0.000106514	3	110715_SN350_0048_B81NENABXX	4	CGATGT	Keep
LT147658RU	4384755	4368852	4186491	3808134	3518547	0.100138	4.81506e-05	1	0.0516898	5.662e-05	3	110715_SN350_0048_B81NENABXX	4	TAGCTT	Keep
LT199987LU	5041862	5019419	4729244	3651384	3123469	0.100302	0.000212087	1	0.051736	0.000102789	3	110715_SN350_0048_B81NENABXX	4	GGCTAC	Keep
LT168094RL	6755031	6660751	6308942	4535176	3565043	0.10019	0.000100308	1	0.0516351	1.85437e-06	3	110715_SN350_0048_B81NENABXX	4	TGACCA	Keep
LT050246RU	4591740	4564493	4293353	3815725	3314657	0.100212	0.000121753	1	0.0517353	0.000102146	3	110715_SN350_0048_B81NENABXX	4	GCCAAT	Keep
LT046103LU	4503118	4490946	4348122	2502269	1918622	0.0998471	-0.000242892	1	0.0515982	-3.4988e-05	3	110715_SN350_0048_B81NENABXX	4	CAGATC	Keep
LT022562LL	11877660	11791673	10887019	9747414	8380830	0.100149	5.94382e-05	1	0.0516695	3.63466e-05	3	110715_SN350_0048_B81NENABXX	4	ACTTGA	Keep
LT112597RU	8176251	8140742	7719040	6842324	6179444	0.100215	0.000125238	1	0.051723	8.98489e-05	3	110715_SN350_0048_B81NENABXX	4	ACAGTG	Keep
LT290677RU	3700748	3690646	3469104	3096251	2863212	0.100149	5.93281e-05	1	0.051656	2.27915e-05	3	110715_SN350_0048_B81NENABXX	4	ATCACG	Keep
LT264690LU	4502716	4484768	4132865	3764475	3387576	0.100128	3.79931e-05	1	0.0517078	7.45525e-05	3	110715_SN350_0048_B81NENABXX	4	GATCAG	Keep
LT100821RL	7549306	7241192	6865831	5226438	4506092	0.100292	0.000201965	1	0.0516833	5.00931e-05	3	110715_SN350_0048_B81NENABXX	5	CGATGT	Keep
LT184423LL	4381495	4258529	4101728	3748740	3446993	0.100098	8.35029e-06	1	0.0516941	6.08816e-05	3	110715_SN350_0048_B81NENABXX	5	TAGCTT	Keep
LT188161LL	5607024	5386968	4995906	4050400	3453667	0.1003	0.00021026	1	0.0517446	0.00011138	3	110715_SN350_0048_B81NENABXX	5	GGCTAC	Keep
LT148377LU	4305817	4242576	4088165	3395758	3039525	0.100327	0.00023657	1	0.0517482	0.000115023	3	110715_SN350_0048_B81NENABXX	5	TGACCA	Keep
LT089451RU	6136614	6104900	5981077	2468218	1506789	0.0988555	-0.00123451	4	0.0509239	-0.000709319	2	110715_SN350_0048_B81NENABXX	5	GCCAAT	Exclude
LT070403LL	4541608	4435152	4264473	3195780	2729156	0.100294	0.000203655	1	0.0517438	0.000110568	3	110715_SN350_0048_B81NENABXX	5	CAGATC	Keep
LT244824RU	5043897	5021972	4866245	2997336	2482342	0.10002	-7.03711e-05	1	0.0516399	6.70877e-06	3	110715_SN350_0048_B81NENABXX	5	ACTTGA	Keep
LT158647RU	5188939	5056609	4835963	4081469	3707960	0.100272	0.000182296	1	0.0517048	7.15847e-05	3	110715_SN350_0048_B81NENABXX	5	ACAGTG	Keep
LT195522RU	6358189	6258105	6108264	5268805	4849812	0.100251	0.000160738	1	0.0517154	8.21692e-05	3	110715_SN350_0048_B81NENABXX	5	ATCACG	Keep
LT111916LL	3335526	3250031	3156391	1566854	1164788	0.0995982	-0.000491833	1	0.05154	-9.31639e-05	3	110715_SN350_0048_B81NENABXX	5	GATCAG	Keep
LT059865RU	6986627	6357605	5939632	4579873	3883153	0.100318	0.000227652	1	0.0517525	0.000119337	3	110715_SN350_0048_B81NENABXX	6	CGATGT	Keep
LT265662LU	6676533	6302962	6120282	5530908	5103230	0.100164	7.43197e-05	1	0.0517081	7.49443e-05	3	110715_SN350_0048_B81NENABXX	6	TAGCTT	Keep
LT102695LL	5105037	4679165	4393559	3931524	3530485	0.100194	0.000104356	1	0.0517003	6.71487e-05	3	110715_SN350_0048_B81NENABXX	6	GGCTAC	Keep
LT083491LU	6796514	6559271	6234338	5359014	4798931	0.100303	0.000213137	1	0.0517428	0.000109553	3	110715_SN350_0048_B81NENABXX	6	TGACCA	Keep
LT229669RU	6668028	6338193	6112549	4782789	4174075	0.100309	0.000219417	1	0.0517354	0.000102199	3	110715_SN350_0048_B81NENABXX	6	GCCAAT	Keep
LT234774LU	7136552	6757107	6413238	4712151	3900838	0.100241	0.000150513	1	0.0517235	9.02687e-05	3	110715_SN350_0048_B81NENABXX	6	CAGATC	Keep
LT128262RU	7737795	7636290	7490078	2414955	1313093	0.0982604	-0.00182967	4	0.0502848	-0.00134839	2	110715_SN350_0048_B81NENABXX	6	ACTTGA	Exclude
LT107185RU	6872482	6570639	6396880	4101266	3391687	0.100077	-1.29784e-05	1	0.0516966	6.34162e-05	3	110715_SN350_0048_B81NENABXX	6	ACAGTG	Keep
LT144769RL	6430054	6069185	5665174	4831400	4326298	0.100282	0.000191643	1	0.0517249	9.16651e-05	3	110715_SN350_0048_B81NENABXX	6	ATCACG	Keep
LT019699RL	5481247	5271469	5071446	2873294	2252811	0.0998509	-0.000239137	1	0.0515933	-3.99096e-05	3	110715_SN350_0048_B81NENABXX	6	GATCAG	Keep
LT125521LL-2	6102870	6054220	5946097	4694560	3943538	0.100057	-3.27959e-05	1	0.0515602	-7.30157e-05	3	110715_SN350_0048_B81NENABXX	7	CGATGT	Keep
LT159988RL	9089506	8999462	8745772	5751774	4651992	0.100011	-7.94499e-05	1	0.0516208	-1.23536e-05	3	110715_SN350_0048_B81NENABXX	7	TAGCTT	Keep
LT119300LU	6253180	6197092	6012693	3797372	3020036	0.100051	-3.9534e-05	1	0.0516672	3.39555e-05	3	110715_SN350_0048_B81NENABXX	7	GGCTAC	Keep
LT126327LU	7907815	7816692	7509056	6199807	5579624	0.100298	0.000208133	1	0.0517054	7.22362e-05	3	110715_SN350_0048_B81NENABXX	7	TGACCA	Keep
LT228897LL	3501854	3463099	3351163	2735395	2411796	0.100302	0.000211715	1	0.0517269	9.36676e-05	3	110715_SN350_0048_B81NENABXX	7	GCCAAT	Keep
LT112491RM	8998654	8943505	8455969	6829558	5812917	0.100293	0.000202841	1	0.051745	0.000111803	3	110715_SN350_0048_B81NENABXX	7	CAGATC	Keep
LT134719RU	6816715	6756790	6541839	3615212	2666304	0.0997904	-0.000299612	1	0.0514764	-0.000156812	2	110715_SN350_0048_B81NENABXX	7	ACTTGA	Exclude
LT238765RL	3261050	3248003	3128811	2138740	1810189	0.100241	0.000151128	1	0.0517528	0.000119567	3	110715_SN350_0048_B81NENABXX	7	ACAGTG	Keep
LT128191LL	7138352	6942952	6708912	5591274	5101738	0.100248	0.000158139	1	0.0516929	5.96976e-05	3	110715_SN350_0048_B81NENABXX	7	ATCACG	Keep
LT221983RM	4776400	4696498	4569538	3378790	2899978	0.100262	0.000171827	1	0.0517191	8.59252e-05	3	110715_SN350_0048_B81NENABXX	7	GATCAG	Keep
LT211455LU	6891257	6762804	6230196	4974078	4190952	0.100288	0.00019767	1	0.0517279	9.47231e-05	3	110715_SN350_0048_B81NENABXX	8	CGATGT	Keep
LT174536LU	6244057	6237910	6108899	2190337	1302564	0.098616	-0.001474	4	0.0507398	-0.000893395	2	110715_SN350_0048_B81NENABXX	8	TAGCTT	Exclude
LT203541RU	6490545	6457901	6017392	4603021	3915201	0.100323	0.000232611	1	0.0517574	0.000124232	3	110715_SN350_0048_B81NENABXX	8	GGCTAC	Keep
LT195192RL	6273615	6117765	5888803	4102990	3491944	0.100199	0.000109108	1	0.0516931	5.98945e-05	3	110715_SN350_0048_B81NENABXX	8	TGACCA	Keep
LT056464LL	4910981	4736684	4525093	4060122	3735661	0.100099	8.74807e-06	1	0.051619	-1.41936e-05	3	110715_SN350_0048_B81NENABXX	8	GCCAAT	Keep
LT271679LU	3620048	3589827	3466753	2935702	2647256	0.100229	0.000138884	1	0.0516666	3.33748e-05	3	110715_SN350_0048_B81NENABXX	8	CAGATC	Keep
LT212777RU	4668839	4589632	4455724	3643994	3306649	0.100307	0.000217338	1	0.0517286	9.54242e-05	3	110715_SN350_0048_B81NENABXX	8	ACTTGA	Keep
LT299181LU	6585267	6209596	5809053	4884083	4204148	0.100272	0.000182057	1	0.0516894	5.61586e-05	3	110715_SN350_0048_B81NENABXX	8	ACAGTG	Keep
LT145196LU	2593271	2553502	2514286	995281	598886	0.098798	-0.00129205	4	0.0508119	-0.000821335	2	110715_SN350_0048_B81NENABXX	8	ATCACG	Exclude
LT167906LL	5358215	5324455	5085109	4248775	3680692	0.100301	0.000210825	1	0.0516923	5.90905e-05	3	110715_SN350_0048_B81NENABXX	8	GATCAG	Keep

## Sheet: Table_S2-Sample_Demographics
Supplementary Table 2. Sample demographics and clustering results.
ID	Disease	Control	ILD	COPD	Smoke	Race	Cancer	Gender	Age	Emphysema	Pack_Years	FEV1_Percent	FEV1_FVC	BODE	DLCO	Total_Reads	Reads_aligned	Mirna_Reads	Flow_Cell	Index	Lane	Protocol	Sample_Cluster
LT187987LL	1	0	1	0	3	1	2	1	72	1.139	NA	58	0.8	3	43	24289362	18621072	13026104	100804_HWUSI-EAS1671_0006_61DM7AAXX	NA	1	Singleplex	5
LT166493RM	1	0	1	0	2	1	2	2	74	NA	14	87	0.9	2	68	25268350	20344329	16129407	100804_HWUSI-EAS1671_0006_61DM7AAXX	NA	2	Singleplex	5
LT109321RL	1	0	1	0	2	1	2	2	65	0.042	24	81	0.9	5	66	24580035	20466995	16706674	100804_HWUSI-EAS1671_0006_61DM7AAXX	NA	3	Singleplex	5
LT104717LL	1	0	1	0	2	1	2	1	37	0.193	4	39	0.8	7	16	24533037	20434451	16694022	100804_HWUSI-EAS1671_0006_61DM7AAXX	NA	5	Singleplex	4
LT185066RL	1	0	1	0	NA	3	NA	1	40	NA	NA	32	0.9	9	NA	26337131	18963167	15616857	100804_HWUSI-EAS1671_0006_61DM7AAXX	NA	6	Singleplex	4
LT291578RU	2	0	0	1	2	1	2	1	53	59.916	80	19	0.2	8	16	25768359	19501527	16037339	100804_HWUSI-EAS1671_0006_61DM7AAXX	NA	7	Singleplex	3
LT075094LU	0	1	0	0	2	1	1	2	67	NA	5	97	0.8	2	66	26005922	21515764	15821455	100804_HWUSI-EAS1671_0006_61DM7AAXX	NA	8	Singleplex	1
LT051568RU	2	0	0	1	2	1	2	1	70	0.623	18	44	0.6	4	103	22572449	16632493	13349821	100825_HWUSI-EAS1671_0007_61DKJAAXX	NA	1	Singleplex	1
LT194990RU	2	0	0	1	2	1	2	2	63	57.864	44	16	0.2	7	NA	21901957	17208385	14509114	100825_HWUSI-EAS1671_0007_61DKJAAXX	NA	2	Singleplex	1
LT132314LI	0	1	0	0	2	1	1	1	60	0.497	25	94	0.8	0	104	23930923	17460901	12780291	100825_HWUSI-EAS1671_0007_61DKJAAXX	NA	3	Singleplex	2
LT030041RU	2	0	0	1	2	1	3	1	64	NA	80	77	0.5	1	77	24617171	16746906	11774688	100825_HWUSI-EAS1671_0007_61DKJAAXX	NA	5	Singleplex	5
LT125775RL	2	0	0	1	2	1	1	2	58	NA	45	73	0.7	1	57	23338022	20632664	16882049	100825_HWUSI-EAS1671_0007_61DKJAAXX	NA	6	Singleplex	2
LT055745RU	0	1	0	0	2	1	1	1	65	1.173	60	85	0.7	1	81	23986850	18811626	15399913	100825_HWUSI-EAS1671_0007_61DKJAAXX	NA	7	Singleplex	3
LT148286LL	0	1	0	0	2	1	2	1	74	NA	75	83	0.7	0	58	22834831	18391017	15224980	100825_HWUSI-EAS1671_0007_61DKJAAXX	NA	8	Singleplex	1
LT219681RL	1	0	1	0	3	1	2	2	62	7.246	NA	36	0.7	7	30	24913252	19314203	15807484	100830_HWUSI-EAS1671_0008_61DHAAAXX	NA	1	Singleplex	1
LT009615LU	0	1	0	0	2	1	2	2	49	NA	45	105	0.7	0	102	25307165	18332298	14195361	100830_HWUSI-EAS1671_0008_61DHAAAXX	NA	2	Singleplex	2
LT132625RU	2	0	0	1	2	1	2	2	63	51.431	120	24	0.3	6	17	24885076	19052215	13546613	100830_HWUSI-EAS1671_0008_61DHAAAXX	NA	3	Singleplex	2
LT106997RU	0	1	0	0	3	1	2	2	71	0.203	NA	104	0.8	0	108	21356853	13703866	10761280	100830_HWUSI-EAS1671_0008_61DHAAAXX	NA	5	Singleplex	2
LT265199LU	2	0	0	1	2	1	2	1	75	4.195	62	44	0.5	2	75	24921396	17559859	13850043	100830_HWUSI-EAS1671_0008_61DHAAAXX	NA	6	Singleplex	3
LT282467LL	2	0	0	1	2	1	3	1	59	5.4	80	36	0.4	6	78	25883346	19183508	14760052	100830_HWUSI-EAS1671_0008_61DHAAAXX	NA	7	Singleplex	1
LT152979LL	2	0	0	1	2	1	2	2	61	17.813	20	51	0.4	1	47	26047833	18758837	13751565	100830_HWUSI-EAS1671_0008_61DHAAAXX	NA	8	Singleplex	4
LT010491LL	2	0	0	1	2	1	2	1	78	3.767	51	73	0.6	1	66	23985173	17544968	12944746	100910_HWUSI-EAS1671_0009_61DHLAAXX	NA	7	Singleplex	1
LT235584LU	2	0	0	1	2	1	2	1	60	61.256	20	19	0.2	6	35	25082178	18087506	13620799	100910_HWUSI-EAS1671_0009_61DHLAAXX	NA	8	Singleplex	2
LT023631RU	0	1	0	0	2	3	3	2	49	0.009	18	97	0.8	0	63	22430182	15589359	12063603	100917_HWUSI-EAS1671_0010_61DM9AAXX	NA	8	Singleplex	1
LT262496LU	2	0	0	1	2	1	2	2	59	44.444	50	16	0.4	6	NA	26575569	22027959	18955335	101001_HWUSI-EAS1671_00012_FC_62M1GAAXX	NA	1	Singleplex	2
LT126571RU	2	0	0	1	2	1	2	1	44	41.796	15	40	2.4	5	52	26780993	21048712	17270520	101001_HWUSI-EAS1671_00012_FC_62M1GAAXX	NA	2	Singleplex	2
LT056627RU	2	0	0	1	2	1	3	1	69	2.533	68	25	0.4	4	56	30685534	21764453	16082590	101001_HWUSI-EAS1671_00012_FC_62M1GAAXX	NA	3	Singleplex	5
LT100984RL	2	0	0	1	2	1	2	1	72	NA	90	34	0.6	4	86	30659682	19817560	13896711	101001_HWUSI-EAS1671_00012_FC_62M1GAAXX	NA	5	Singleplex	3
LT168219RL	1	0	1	0	2	1	2	1	76	0.641	11	65	0.9	3	47	28862858	17294077	12134792	101001_HWUSI-EAS1671_00012_FC_62M1GAAXX	NA	6	Singleplex	4
LT092669LU	1	0	1	0	2	1	2	2	70	0.746	9	93	0.9	0	38	28467981	22703664	19193830	101001_HWUSI-EAS1671_00012_FC_62M1GAAXX	NA	7	Singleplex	5
LT010012LU	0	1	0	0	NA	1	NA	2	61	NA	NA	82	0.8	3	66	27557990	18696403	15379187	101001_HWUSI-EAS1671_00012_FC_62M1GAAXX	NA	8	Singleplex	3
LT113077LL	2	0	0	1	2	1	2	1	66	1.95	75	64	0.6	2	68	27567231	19993443	16697537	101006_HWUSI-EAS1671_00013_FC_62M1HAAXX	NA	1	Singleplex	2
LT178307RU	0	1	0	0	3	1	2	1	57	0.006	NA	84	0.9	2	88	29864002	22281830	17700698	101006_HWUSI-EAS1671_00013_FC_62M1HAAXX	NA	2	Singleplex	1
LT042988LU	2	0	0	1	2	1	2	1	56	NA	60	16	0.5	8	NA	28782865	18953415	13925440	101006_HWUSI-EAS1671_00013_FC_62M1HAAXX	NA	3	Singleplex	3
LT003990RU	0	1	0	0	2	1	1	1	59	0.864	35	77	0.8	0	78	28230934	19911804	16627752	101006_HWUSI-EAS1671_00013_FC_62M1HAAXX	NA	5	Singleplex	1
LT242420LU	2	0	0	1	2	1	2	1	63	57.907	84	14	0.2	7	24	29621170	19841122	14505677	101006_HWUSI-EAS1671_00013_FC_62M1HAAXX	NA	6	Singleplex	2
LT137431RL	1	0	1	0	2	1	2	1	53	1.465	33	57	0.8	5	22	28960523	23924115	20000637	101006_HWUSI-EAS1671_00013_FC_62M1HAAXX	NA	7	Singleplex	5
LT231373LU	1	0	1	0	3	1	2	1	67	NA	NA	75	0.9	1	41	29032597	22457970	17736529	101006_HWUSI-EAS1671_00013_FC_62M1HAAXX	NA	8	Singleplex	5
LT046027RL	0	1	0	0	NA	1	NA	1	77	NA	NA	80	0.7	3	84	28120312	19767164	16082277	101013_HWUSI-EAS1671_00014_FC_62M1PAAXX	NA	1	Singleplex	1
LT211728RU	2	0	0	1	2	1	1	1	79	0.974	65	69	0.6	0	NA	29773847	18566492	14078360	101013_HWUSI-EAS1671_00014_FC_62M1PAAXX	NA	2	Singleplex	2
LT157253RL	1	0	1	0	2	1	1	1	70	0.016	74	63	0.9	5	41	27774485	17109030	11176784	101013_HWUSI-EAS1671_00014_FC_62M1PAAXX	NA	3	Singleplex	5
LT024952RU	2	0	0	1	2	1	2	2	61	NA	15	16	0.3	6	NA	28328262	22530733	18375698	101013_HWUSI-EAS1671_00014_FC_62M1PAAXX	NA	5	Singleplex	1
LT058156LU	0	1	0	0	2	1	2	2	65	NA	27	97	0.7	3	80	27957798	24037824	21088521	101013_HWUSI-EAS1671_00014_FC_62M1PAAXX	NA	6	Singleplex	3
LT145086RU	2	0	0	1	2	1	2	2	56	42.793	50	21	0.3	8	NA	26889476	16650689	13402523	101013_HWUSI-EAS1671_00014_FC_62M1PAAXX	NA	7	Singleplex	1
LT294945LU	2	0	0	1	2	1	2	2	52	NA	1	15	0.6	6	NA	28781090	22626723	18167424	101013_HWUSI-EAS1671_00014_FC_62M1PAAXX	NA	8	Singleplex	2
LT135390LL	1	0	1	0	2	1	2	2	60	5.934	18	77	0.8	2	NA	4693894	3913753	3501908	110705_SN350_0045_B81ND1ABXX	TAGCTT	1	Multiplex	2
LT045346RU	2	0	0	1	2	3	2	1	72	22.153	45	32	0.4	6	45	6181172	5050218	4429890	110705_SN350_0045_B81ND1ABXX	CAGATC	1	Multiplex	3
LT163513RL	0	1	0	0	3	1	2	2	47	NA	NA	98	0.9	1	104	14374222	7877654	6083794	110705_SN350_0045_B81ND1ABXX	GCCAAT	1	Multiplex	1
LT109097LL	1	0	1	0	3	1	2	1	49	0.001	NA	43	0.8	3	34	5388110	4072300	3479835	110705_SN350_0045_B81ND1ABXX	TGACCA	1	Multiplex	4
LT155982RU	2	0	0	1	2	1	2	2	48	46.559	28	20	0.5	8	31	7359529	5559451	4789828	110705_SN350_0045_B81ND1ABXX	TTAGGC	1	Multiplex	1
LT131432RU	2	0	0	1	2	1	3	1	68	6.715	75	70	0.6	0	61	6941973	5876666	5216046	110705_SN350_0045_B81ND1ABXX	ACTTGA	1	Multiplex	1
LT059975LU	2	0	0	1	2	1	1	2	60	14.325	30	43	0.4	5	NA	8328971	6139671	5261049	110705_SN350_0045_B81ND1ABXX	ACAGTG	1	Multiplex	3
LT156171LL	0	1	0	0	2	1	3	1	75	0.193	20	97	0.8	0	93	6867672	4386116	3609726	110705_SN350_0045_B81ND1ABXX	ATCACG	1	Multiplex	2
LT001600RL	1	0	1	0	2	1	2	1	54	1.903	20	40	0.8	8	16	4552439	3821650	3345470	110705_SN350_0045_B81ND1ABXX	GATCAG	1	Multiplex	4
LT245084RU	2	0	0	1	1	1	3	1	46	0.258	45	48	0.5	5	45	7216883	5537520	4744925	110705_SN350_0045_B81ND1ABXX	CGATGT	2	Multiplex	2
LT275526RU	1	0	1	0	2	1	2	1	49	0.439	38	49	0.8	3	NA	4325835	3537089	3117503	110705_SN350_0045_B81ND1ABXX	TAGCTT	2	Multiplex	5
LT175399RU	1	0	1	0	2	3	2	2	64	0.241	20	82	0.9	2	35	5611448	4254060	3685028	110705_SN350_0045_B81ND1ABXX	CAGATC	2	Multiplex	5
LT173946RL	1	0	1	0	3	1	2	2	70	0.35	NA	94	0.9	1	NA	6308287	4634808	4019880	110705_SN350_0045_B81ND1ABXX	GCCAAT	2	Multiplex	2
LT156481LL	0	1	0	0	NA	1	NA	2	60	NA	NA	102	0.8	3	84	7766384	6563975	5954975	110705_SN350_0045_B81ND1ABXX	TGACCA	2	Multiplex	3
LT130350RU	2	0	0	1	3	1	2	1	51	43.768	NA	20	0.4	8	43	5456820	4387642	3969359	110705_SN350_0045_B81ND1ABXX	TTAGGC	2	Multiplex	3
LT038591LU	2	0	0	1	2	1	2	2	49	NA	60	22	0.3	8	NA	3029038	2490890	2160725	110705_SN350_0045_B81ND1ABXX	ACTTGA	2	Multiplex	4
LT093297LU	0	1	0	0	2	1	2	2	62	3.311	70	83	0.7	1	76	10522378	5539505	4264596	110705_SN350_0045_B81ND1ABXX	ACAGTG	2	Multiplex	1
LT105618RL	1	0	1	0	1	1	2	2	46	NA	30	57	0.8	3	46	9139690	4827576	3652058	110705_SN350_0045_B81ND1ABXX	ATCACG	2	Multiplex	3
LT025997RU	2	0	0	1	2	3	2	1	67	40.046	45	76	0.7	3	20	2625925	2056813	1587504	110705_SN350_0045_B81ND1ABXX	GATCAG	2	Multiplex	4
LT046539RL	1	0	1	0	3	1	2	2	45	0.063	NA	70	0.9	0	51	6338374	4613495	3978293	110705_SN350_0045_B81ND1ABXX	CGATGT	3	Multiplex	5
LT286056RU	2	0	0	1	2	1	3	2	58	25.756	42	19	0.3	8	41	7418959	5624469	5032537	110705_SN350_0045_B81ND1ABXX	TAGCTT	3	Multiplex	3
LT020426LU	2	0	0	1	2	1	1	1	62	0.248	120	46	0.6	2	82	9409136	8027228	7441177	110705_SN350_0045_B81ND1ABXX	CAGATC	3	Multiplex	1
LT195011RL	1	0	1	0	2	2	2	1	46	NA	48	43	0.8	7	21	5284576	4432882	4061826	110705_SN350_0045_B81ND1ABXX	GCCAAT	3	Multiplex	5
LT002501RL	2	0	0	1	2	1	1	1	65	6.168	60	46	0.5	4	36	7977410	6594537	6067377	110705_SN350_0045_B81ND1ABXX	TGACCA	3	Multiplex	2
LT081077RU	2	0	0	1	2	1	1	1	69	3.297	182	67	0.5	0	96	5406983	4059825	3696583	110705_SN350_0045_B81ND1ABXX	TTAGGC	3	Multiplex	2
LT000216LL	1	0	1	0	3	1	2	2	70	0.051	NA	56	0.9	4	36	6390288	4952952	4431983	110705_SN350_0045_B81ND1ABXX	ACTTGA	3	Multiplex	4
LT004173LL	1	0	1	0	2	1	2	1	67	NA	20	26	0.9	7	17	6195690	5143615	4754609	110705_SN350_0045_B81ND1ABXX	ACAGTG	3	Multiplex	5
LT139649RU	0	1	0	0	3	1	1	2	72	NA	NA	93	0.8	0	70	6297240	4614203	4017426	110705_SN350_0045_B81ND1ABXX	ATCACG	3	Multiplex	3
LT081282RM	0	1	0	0	2	1	3	2	71	1.282	30	84	0.7	0	61	6570936	5118209	4663617	110705_SN350_0045_B81ND1ABXX	GATCAG	3	Multiplex	2
LT084406RU	2	0	0	1	2	1	3	2	68	0.012	75	49	0.6	3	71	9696186	6124134	4840776	110705_SN350_0045_B81ND1ABXX	CGATGT	4	Multiplex	1
LT192758RU	2	0	0	1	2	1	3	1	76	1.443	3	87	0.6	0	92	4463777	3353792	2913150	110705_SN350_0045_B81ND1ABXX	TAGCTT	4	Multiplex	2
LT287158LU	1	0	1	0	3	1	2	2	73	0.012	NA	78	0.9	0	39	7198047	4730522	4003202	110705_SN350_0045_B81ND1ABXX	CAGATC	4	Multiplex	5
LT241811LL	0	1	0	0	2	1	2	2	73	0.146	60	88	0.8	0	70	6879640	5859650	5391739	110705_SN350_0045_B81ND1ABXX	GCCAAT	4	Multiplex	1
LT233620RU	2	0	0	1	2	1	2	1	64	47.431	90	45	0.4	3	39	6666099	5645149	5250060	110705_SN350_0045_B81ND1ABXX	TGACCA	4	Multiplex	3
LT140046RU	2	0	0	1	2	1	3	1	66	14.493	35	34	0.4	3	47	7702163	5794537	5333669	110705_SN350_0045_B81ND1ABXX	TTAGGC	4	Multiplex	1
LT236045LL	1	0	1	0	2	1	2	1	78	0.203	16	67	0.8	2	48	8891832	5773347	4868750	110705_SN350_0045_B81ND1ABXX	ACTTGA	4	Multiplex	4
LT056301LL	1	0	1	0	2	1	2	1	73	0.69	1	83	0.8	1	56	6637434	5123592	4581355	110705_SN350_0045_B81ND1ABXX	ACAGTG	4	Multiplex	4
LT280560LU	0	1	0	0	2	1	3	1	86	0.275	75	87	0.7	2	81	8037266	5828522	5197785	110705_SN350_0045_B81ND1ABXX	ATCACG	4	Multiplex	3
LT207073RU	1	0	1	0	2	1	2	1	66	0.416	60	60	0.8	4	36	5199962	4311944	4003465	110705_SN350_0045_B81ND1ABXX	GATCAG	4	Multiplex	5
LT191020LI	0	1	0	0	2	1	1	2	56	0.121	25	101	1.3	1	NA	14308448	10947009	9490947	110705_SN350_0045_B81ND1ABXX	CGATGT	5	Multiplex	1
LT030662LL	1	0	1	0	2	1	2	2	50	0.323	8	80	0.9	3	69	14311295	10806540	9399010	110705_SN350_0045_B81ND1ABXX	TAGCTT	5	Multiplex	1
LT009099RL	2	0	0	1	3	1	3	1	56	0.121	NA	88	0.8	0	102	21042106	12787779	10146913	110705_SN350_0045_B81ND1ABXX	CAGATC	5	Multiplex	1
LT147610LL	1	0	1	0	3	1	2	2	51	0.008	NA	63	0.8	1	48	6873857	5485785	4855903	110705_SN350_0045_B81ND1ABXX	TGACCA	5	Multiplex	2
LT089723LL	2	0	0	1	2	1	1	1	74	0.173	120	51	0.6	4	55	11859297	9927160	8924193	110705_SN350_0045_B81ND1ABXX	ACTTGA	5	Multiplex	1
LT082461RL	1	0	1	0	3	1	2	2	66	NA	NA	57	0.8	3	41	7224201	5080819	4307542	110705_SN350_0045_B81ND1ABXX	ACAGTG	5	Multiplex	5
LT151920RL	2	0	0	1	2	3	1	1	72	4.232	120	69	0.6	1	62	10904870	8952916	8115118	110705_SN350_0045_B81ND1ABXX	ATCACG	5	Multiplex	3
LT115840LL	0	1	0	0	2	1	2	2	63	NA	9	108	0.8	0	86	5016235	3552557	3013288	110705_SN350_0045_B81ND1ABXX	CGATGT	6	Multiplex	1
LT279828RU	1	0	1	0	2	1	2	1	72	0.793	45	68	0.9	2	36	4974569	3233394	2720896	110705_SN350_0045_B81ND1ABXX	CAGATC	6	Multiplex	5
LT162479RU	2	0	0	1	2	1	2	2	70	31.664	50	33	0.5	8	22	5968193	4727276	4248642	110705_SN350_0045_B81ND1ABXX	GCCAAT	6	Multiplex	1
LT244399LU	2	0	0	1	2	1	3	2	67	7.519	50	63	0.5	1	59	3642155	3200763	2884993	110705_SN350_0045_B81ND1ABXX	TGACCA	6	Multiplex	2
LT051993RU	2	0	0	1	2	1	2	1	58	27.851	60	28	0.3	6	41	3954183	2945759	2619198	110705_SN350_0045_B81ND1ABXX	TTAGGC	6	Multiplex	1
LT191675RL	1	0	1	0	2	1	2	2	69	0.032	10	78	0.8	4	53	3487035	2397462	2016108	110705_SN350_0045_B81ND1ABXX	ACTTGA	6	Multiplex	5
LT266817LL	1	0	1	0	2	1	2	1	65	NA	55	59	0.9	3	44	2954249	2158061	1886213	110705_SN350_0045_B81ND1ABXX	ACAGTG	6	Multiplex	5
LT198741LU	0	1	0	0	2	1	2	2	55	0.216	6	89	0.7	0	92	3160215	2736735	2482933	110705_SN350_0045_B81ND1ABXX	ATCACG	6	Multiplex	1
LT245983LU	2	0	0	1	2	1	2	1	63	51.234	56	23	0.2	7	30	13686377	10905556	9657935	110705_SN350_0045_B81ND1ABXX	CGATGT	7	Multiplex	3
LT269763RL	1	0	1	0	2	1	2	1	56	NA	8	82	0.8	4	18	15853670	14076455	13020240	110705_SN350_0045_B81ND1ABXX	TAGCTT	7	Multiplex	5
LT263636RU	2	0	0	1	2	1	2	1	68	NA	80	26	0.3	7	48	12484830	7739360	6105148	110705_SN350_0045_B81ND1ABXX	CAGATC	7	Multiplex	3
LT238531RU	2	0	0	1	1	1	2	2	55	26.531	40	79	0.6	0	66	14003718	11344955	10093604	110705_SN350_0045_B81ND1ABXX	GCCAAT	7	Multiplex	1
LT155318RL	1	0	1	0	2	1	2	1	69	0.175	2	80	0.8	0	65	16105205	9817709	8055724	110705_SN350_0045_B81ND1ABXX	TGACCA	7	Multiplex	5
LT058319LU	0	1	0	0	2	1	2	1	71	0.513	16	114	0.8	0	82	806826	245548	216656	110705_SN350_0045_B81ND1ABXX	TTAGGC	7	Multiplex	1
LT143944LL	1	0	1	0	3	1	2	1	74	0.649	NA	88	0.8	3	54	907911	756512	668408	110705_SN350_0045_B81ND1ABXX	ACTTGA	7	Multiplex	5
LT185970RL	2	0	0	1	2	1	3	2	78	0.847	20	63	0.5	3	96	1985304	1736182	1561484	110705_SN350_0045_B81ND1ABXX	ACAGTG	7	Multiplex	2
LT126767LL	1	0	1	0	2	1	2	2	53	NA	30	64	0.9	5	34	6079599	4768385	4075979	110705_SN350_0045_B81ND1ABXX	ATCACG	7	Multiplex	3
LT013011LU	0	1	0	0	3	1	1	2	51	NA	NA	83	0.8	0	95	10606987	9103036	8280909	110705_SN350_0045_B81ND1ABXX	GATCAG	7	Multiplex	1
LT113005RU	2	0	0	1	2	1	2	1	71	14.057	180	66	0.6	5	30	10624165	6730500	5682416	110705_SN350_0045_B81ND1ABXX	CGATGT	8	Multiplex	4
LT181845RU	0	1	0	0	3	1	2	2	69	0.558	NA	85	0.8	2	79	6401610	4097972	3364829	110705_SN350_0045_B81ND1ABXX	TAGCTT	8	Multiplex	1
LT166240RM	0	1	0	0	2	1	2	1	74	NA	18	84	0.7	1	68	16729073	13529343	12520856	110705_SN350_0045_B81ND1ABXX	CAGATC	8	Multiplex	1
LT099879RL	1	0	1	0	2	1	2	2	74	0.014	20	99	0.9	1	39	10212674	6480946	5498069	110705_SN350_0045_B81ND1ABXX	GCCAAT	8	Multiplex	4
LT017495RL	1	0	1	0	1	1	2	1	55	NA	57	69	0.8	3	51	12900421	9181926	8118184	110705_SN350_0045_B81ND1ABXX	TGACCA	8	Multiplex	3
LT231101RL	1	0	1	0	1	1	3	2	41	0.046	26	72	0.8	3	NA	13962353	7033000	5390464	110705_SN350_0045_B81ND1ABXX	TTAGGC	8	Multiplex	2
LT178929RL	2	0	0	1	2	1	2	1	77	NA	144	93	0.7	0	72	6805369	5584277	5159806	110705_SN350_0045_B81ND1ABXX	ACTTGA	8	Multiplex	2
LT038075LL	2	0	0	1	2	1	3	2	53	8.16	4	108	0.8	0	103	6752698	5270274	4630472	110705_SN350_0045_B81ND1ABXX	ACAGTG	8	Multiplex	1
LT080750LL	1	0	1	0	3	1	2	1	70	NA	NA	115	0.8	0	51	7091959	4775120	3949633	110705_SN350_0045_B81ND1ABXX	ATCACG	8	Multiplex	5
LT221510LU	2	0	0	1	2	1	1	2	67	1.384	40	43	0.6	3	64	8909864	6645602	5828700	110705_SN350_0045_B81ND1ABXX	GATCAG	8	Multiplex	3
LT002410RM	1	0	1	0	2	1	3	1	52	0.03	0	56	0.9	4	63	6753319	5125003	4617358	110329_SN350_0010_B81NC1ABXX	CGATGT	1	Multiplex	2
LT175949LL	2	0	0	1	2	1	1	1	74	6.234	40	79	0.6	0	91	4831502	4070073	3698642	110329_SN350_0010_B81NC1ABXX	TAGCTT	1	Multiplex	1
LT190870RU	0	1	0	0	3	1	2	2	74	NA	NA	85	0.7	0	103	5249968	4258675	3890466	110329_SN350_0010_B81NC1ABXX	CAGATC	1	Multiplex	1
LT150340LU	2	0	0	1	1	1	2	2	54	NA	45	51	0.5	5	35	5410299	4164593	3688556	110329_SN350_0010_B81NC1ABXX	GCCAAT	1	Multiplex	2
LT121928RL	1	0	1	0	3	1	2	2	53	NA	NA	29	0.9	8	NA	3859690	3182953	2823556	110329_SN350_0010_B81NC1ABXX	TGACCA	1	Multiplex	5
LT060406RL	2	0	0	1	2	1	1	1	76	10.982	50	60	0.5	3	62	5594387	3084074	2536551	110329_SN350_0010_B81NC1ABXX	TTAGGC	1	Multiplex	1
LT077264RU	1	0	1	0	3	1	2	2	73	0.211	NA	110	0.9	1	71	7784030	4936512	4071372	110329_SN350_0010_B81NC1ABXX	ACTTGA	1	Multiplex	5
LT136415RU	2	0	0	1	2	1	2	2	53	NA	57	16	0.3	6	30	5558245	4309067	3823578	110329_SN350_0010_B81NC1ABXX	ACAGTG	1	Multiplex	3
LT026534RL	1	0	1	0	3	1	2	2	73	0.121	NA	90	0.8	3	50	6571109	4792873	4229736	110329_SN350_0010_B81NC1ABXX	ATCACG	1	Multiplex	2
LT282562RM	0	1	0	0	2	1	3	1	71	2.789	165	99	0.7	3	65	5617767	4755529	4349321	110329_SN350_0010_B81NC1ABXX	GATCAG	1	Multiplex	1
LT286300LU	0	1	0	0	2	1	2	1	45	4.03	0	89	0.8	0	71	5890391	5070319	4727027	110329_SN350_0010_B81NC1ABXX	CGATGT	2	Multiplex	1
LT284144LU	2	0	0	1	2	1	2	1	60	27.243	45	58	0.4	4	13	4662075	3826242	3391838	110329_SN350_0010_B81NC1ABXX	TAGCTT	2	Multiplex	3
LT055841LL	1	0	1	0	2	1	2	1	61	0.15	35	67	0.8	1	60	6744493	5184661	4531168	110329_SN350_0010_B81NC1ABXX	CAGATC	2	Multiplex	5
LT053283RU	2	0	0	1	2	1	2	2	71	28.322	11	28	0.3	3	41	5943253	4938518	4557749	110329_SN350_0010_B81NC1ABXX	GCCAAT	2	Multiplex	1
LT142159RU	0	1	0	0	2	1	1	2	44	0.172	46	95	0.7	1	77	5121590	3975478	3558429	110329_SN350_0010_B81NC1ABXX	TGACCA	2	Multiplex	1
LT154455RU	1	0	1	0	2	1	1	2	58	10.048	45	88	0.8	3	34	6774894	4286553	3650019	110329_SN350_0010_B81NC1ABXX	TTAGGC	2	Multiplex	4
LT167891LU	1	0	1	0	3	1	2	2	45	0.007	NA	74	0.9	1	55	6841576	4216136	3080160	110329_SN350_0010_B81NC1ABXX	ACTTGA	2	Multiplex	2
LT043343LU	2	0	0	1	2	1	2	2	75	1.216	50	75	0.7	1	82	6463742	4846432	4328738	110329_SN350_0010_B81NC1ABXX	ACAGTG	2	Multiplex	1
LT048637LL	1	0	1	0	3	1	2	1	64	NA	NA	47	0.9	2	35	5243137	3946084	3393863	110329_SN350_0010_B81NC1ABXX	ATCACG	2	Multiplex	5
LT166565RU	2	0	0	1	2	1	2	2	66	36.93	68	19	0.3	8	22	5488695	4519124	4069524	110329_SN350_0010_B81NC1ABXX	GATCAG	2	Multiplex	3
LT127070RL	2	0	0	1	2	1	3	1	69	0.969	100	52	0.6	1	67	7076930	6031681	5406030	110329_SN350_0010_B81NC1ABXX	CGATGT	3	Multiplex	1
LT184347RU	2	0	0	1	2	1	1	1	82	6.42	75	57	0.4	1	61	5195972	3536143	3004891	110329_SN350_0010_B81NC1ABXX	TAGCTT	3	Multiplex	3
LT253677RL	1	0	1	0	2	1	2	1	54	0.255	53	77	0.8	2	64	8240834	6226950	5160584	110329_SN350_0010_B81NC1ABXX	CAGATC	3	Multiplex	4
LT036383LL	1	0	1	0	3	1	2	1	57	NA	NA	69	0.9	1	43	8623164	6142415	5106825	110329_SN350_0010_B81NC1ABXX	GCCAAT	3	Multiplex	4
LT295133LL	1	0	1	0	3	1	3	2	57	0.356	NA	63	0.8	3	60	7794583	5353720	4292061	110329_SN350_0010_B81NC1ABXX	TGACCA	3	Multiplex	5
LT106561LL	1	0	1	0	2	1	2	1	57	0.131	0	70	0.8	2	30	9607584	7453338	6448194	110329_SN350_0010_B81NC1ABXX	TTAGGC	3	Multiplex	5
LT256221LL	0	1	0	0	2	1	1	1	67	0.284	50	103	0.7	1	60	6527859	5687785	5024793	110329_SN350_0010_B81NC1ABXX	ACTTGA	3	Multiplex	1
LT172093RL	2	0	0	1	2	1	1	1	52	2.208	70	50	0.5	4	49	3537895	2912403	2612083	110329_SN350_0010_B81NC1ABXX	ACAGTG	3	Multiplex	1
LT180102RL	0	1	0	0	2	1	1	1	72	0.313	84	106	0.7	2	60	7887932	6712574	6029739	110329_SN350_0010_B81NC1ABXX	ATCACG	3	Multiplex	2
LT196199RU	2	0	0	1	2	1	1	1	82	25.986	60	42	0.4	2	53	8884775	7136706	6338312	110329_SN350_0010_B81NC1ABXX	GATCAG	3	Multiplex	3
LT000379LU	1	0	1	0	2	1	2	1	63	NA	49	67	0.8	4	42	10210336	8334792	7215731	110329_SN350_0010_B81NC1ABXX	CGATGT	4	Multiplex	4
LT058691LU	2	0	0	1	2	1	1	1	69	23.719	50	22	0.3	6	22	4205131	3218780	2796267	110329_SN350_0010_B81NC1ABXX	TAGCTT	4	Multiplex	3
LT130546RU	1	0	1	0	3	1	2	2	51	NA	NA	30	0.4	5	78	9612613	6271806	4526945	110329_SN350_0010_B81NC1ABXX	CAGATC	4	Multiplex	2
LT206871LU	1	0	1	0	2	1	3	1	67	0.633	25	76	0.7	0	104	5781905	4360643	3796323	110329_SN350_0010_B81NC1ABXX	GCCAAT	4	Multiplex	2
LT096430LU	0	1	0	0	2	1	2	1	64	0.208	4	86	0.8	0	72	2191875	1411753	1162843	110329_SN350_0010_B81NC1ABXX	TGACCA	4	Multiplex	1
LT144462RU	2	0	0	1	2	1	2	2	73	7.241	38	69	0.6	0	64	9993236	7628152	6688008	110329_SN350_0010_B81NC1ABXX	TTAGGC	4	Multiplex	1
LT047152LL	1	0	1	0	2	1	2	2	62	NA	40	42	0.9	6	32	13431163	11201933	9232808	110329_SN350_0010_B81NC1ABXX	ACTTGA	4	Multiplex	5
LT109231RU	2	0	0	1	3	1	1	1	78	0.634	NA	66	0.6	6	77	8472546	6619597	5752620	110329_SN350_0010_B81NC1ABXX	ACAGTG	4	Multiplex	1
LT173597LL	0	1	0	0	2	1	2	1	75	0.068	57	90	0.7	0	72	9571921	6196397	4815850	110329_SN350_0010_B81NC1ABXX	ATCACG	4	Multiplex	1
LT285906LL	2	0	0	1	2	1	2	2	61	12.682	80	45	0.5	2	54	3205929	2664674	2391093	110329_SN350_0010_B81NC1ABXX	GATCAG	4	Multiplex	1
LT075462RU	2	0	0	1	2	1	1	2	71	19.953	15	37	0.5	3	57	8156976	6934142	6433300	110329_SN350_0010_B81NC1ABXX	CGATGT	5	Multiplex	1
LT016556LU	2	0	0	1	NA	1	NA	1	71	2.233	NA	68	0.6	4	54	7142519	5127535	4494268	110329_SN350_0010_B81NC1ABXX	TAGCTT	5	Multiplex	1
LT171097RL	0	1	0	0	3	1	1	1	34	NA	NA	110	0.8	0	87	6431824	5682528	5301849	110329_SN350_0010_B81NC1ABXX	CAGATC	5	Multiplex	1
LT297451LU	1	0	1	0	3	1	2	2	71	NA	NA	99	0.8	2	87	6303952	5009338	4571062	110329_SN350_0010_B81NC1ABXX	GCCAAT	5	Multiplex	1
LT120371LL	0	1	0	0	2	1	3	1	60	0.33	8	86	0.8	0	70	7544619	6732328	6136329	110329_SN350_0010_B81NC1ABXX	TGACCA	5	Multiplex	2
LT076421LL	1	0	1	0	3	1	2	2	70	0.015	NA	76	0.8	3	52	7369757	4692808	4098228	110329_SN350_0010_B81NC1ABXX	TTAGGC	5	Multiplex	2
LT285671LU	1	0	1	0	3	1	2	2	57	NA	NA	39	0.5	3	83	7039111	5809831	5306367	110329_SN350_0010_B81NC1ABXX	ACTTGA	5	Multiplex	2
LT076617LL	2	0	0	1	3	1	3	2	60	0.308	NA	78	0.7	0	108	6402585	4696489	4206297	110329_SN350_0010_B81NC1ABXX	ACAGTG	5	Multiplex	2
LT236519LL	1	0	1	0	2	2	2	2	51	0.02	10	80	0.8	3	87	8057624	4337196	3303959	110329_SN350_0010_B81NC1ABXX	ATCACG	5	Multiplex	2
LT012861RU	2	0	0	1	2	1	2	1	51	6.232	116	22	0.3	7	33	6547490	5788516	5324066	110329_SN350_0010_B81NC1ABXX	GATCAG	5	Multiplex	1
LT196309RL	1	0	1	0	2	1	2	1	63	0.286	40	71	0.9	0	32	7217610	5812628	5238819	110329_SN350_0010_B81NC1ABXX	CGATGT	6	Multiplex	2
LT006946RM	1	0	1	0	3	1	2	1	68	NA	NA	66	0.9	2	69	5891434	5041716	4643747	110329_SN350_0010_B81NC1ABXX	TAGCTT	6	Multiplex	1
LT007392RU	2	0	0	1	2	1	2	1	46	NA	45	46	0.5	5	45	7669533	6636362	6018574	110329_SN350_0010_B81NC1ABXX	CAGATC	6	Multiplex	4
LT005419RU	2	0	0	1	2	1	3	1	70	4.343	43	78	0.6	0	NA	7524515	5209432	4603078	110329_SN350_0010_B81NC1ABXX	GCCAAT	6	Multiplex	2
LT206010LU	2	0	0	1	2	1	3	1	74	0.48	60	63	0.7	3	67	6558995	5895489	5449776	110329_SN350_0010_B81NC1ABXX	TGACCA	6	Multiplex	1
LT078347LL	0	1	0	0	2	1	2	2	45	0.032	2	74	0.8	0	99	7066278	4522347	3940314	110329_SN350_0010_B81NC1ABXX	TTAGGC	6	Multiplex	1
LT213352LU	2	0	0	1	2	1	3	1	72	0.352	16	70	0.7	0	101	7042633	5998754	5543726	110329_SN350_0010_B81NC1ABXX	ACTTGA	6	Multiplex	1
LT277811RL	1	0	1	0	2	1	2	1	82	3.623	50	104	0.8	3	50	7062714	4059899	3193637	110329_SN350_0010_B81NC1ABXX	ACAGTG	6	Multiplex	5
LT071706RL	1	0	1	0	2	1	2	1	62	0.605	32	46	0.9	5	11	8173334	7358147	6511418	110329_SN350_0010_B81NC1ABXX	ATCACG	6	Multiplex	5
LT141224LL	0	1	0	0	3	1	3	2	79	0.061	NA	106	0.8	4	75	6219068	5802421	5423724	110329_SN350_0010_B81NC1ABXX	GATCAG	6	Multiplex	2
LT248906LL	1	0	1	0	2	1	2	2	61	0.075	1	54	0.8	4	35	6909226	5377576	4818064	110329_SN350_0010_B81NC1ABXX	CGATGT	7	Multiplex	5
LT197511LU	2	0	0	1	2	1	1	2	82	30.545	38	58	0.4	4	28	8027003	5805426	4999907	110329_SN350_0010_B81NC1ABXX	TAGCTT	7	Multiplex	1
LT242161RL	1	0	1	0	3	1	2	2	60	NA	NA	77	0.9	0	NA	8388501	6123081	5460963	110329_SN350_0010_B81NC1ABXX	CAGATC	7	Multiplex	2
LT106519RL	0	1	0	0	2	1	3	2	44	0.119	7	76	0.8	0	79	9523010	7389873	6513754	110329_SN350_0010_B81NC1ABXX	GCCAAT	7	Multiplex	2
LT0249481LU	1	0	1	0	1	4	2	1	65	0.891	30	74	0.9	0	51	2751301	2149125	1941660	110329_SN350_0010_B81NC1ABXX	TGACCA	7	Multiplex	2
LT150981RU	2	0	0	1	2	1	1	2	57	0.469	29	62	0.7	2	69	8404354	3951458	3042008	110329_SN350_0010_B81NC1ABXX	TTAGGC	7	Multiplex	1
LT180758RM	1	0	1	0	2	1	2	1	58	3.719	75	82	0.7	0	58	7871338	6063717	5395359	110329_SN350_0010_B81NC1ABXX	ACTTGA	7	Multiplex	5
LT076181LI	2	0	0	1	2	1	1	1	48	1.121	38	NA	NA	0	86	9060123	7493111	6850648	110329_SN350_0010_B81NC1ABXX	ACAGTG	7	Multiplex	4
LT062121LL	1	0	1	0	2	1	2	2	40	NA	3	87	0.8	0	NA	7196953	4470924	3655316	110329_SN350_0010_B81NC1ABXX	ATCACG	7	Multiplex	4
LT037710RU	2	0	0	1	2	1	2	2	49	42.618	18	28	0.3	6	35	4785995	3714403	3333816	110329_SN350_0010_B81NC1ABXX	GATCAG	7	Multiplex	1
LT246994RU	0	1	0	0	3	1	2	1	43	NA	NA	90	0.8	0	NA	7931627	4940853	4089396	110329_SN350_0010_B81NC1ABXX	CGATGT	8	Multiplex	2
LT165114RU	2	0	0	1	2	1	1	1	72	1.778	50	24	0.4	8	48	8624693	6816368	6086689	110329_SN350_0010_B81NC1ABXX	TAGCTT	8	Multiplex	4
LT288719RL	1	0	1	0	3	1	2	1	80	0.182	NA	91	0.9	0	67	9239027	7434701	6744211	110329_SN350_0010_B81NC1ABXX	CAGATC	8	Multiplex	2
LT280646RU	0	1	0	0	2	1	2	1	87	NA	50	129	0.7	0	NA	2198632	1863547	1715321	110329_SN350_0010_B81NC1ABXX	GCCAAT	8	Multiplex	1
LT012933RL	1	0	1	0	2	1	2	2	68	NA	1	90	0.8	0	95	9253426	6560367	5745238	110329_SN350_0010_B81NC1ABXX	TGACCA	8	Multiplex	2
LT032411RU	2	0	0	1	2	1	3	1	91	5.781	60	102	0.6	1	76	7970870	5233297	4442132	110329_SN350_0010_B81NC1ABXX	ACTTGA	8	Multiplex	1
LT087826LL	1	0	1	0	3	1	2	1	66	NA	NA	51	0.8	3	41	9980650	6830437	5628850	110329_SN350_0010_B81NC1ABXX	ACAGTG	8	Multiplex	4
LT118064RL	2	0	0	1	1	1	1	2	64	0.777	30	59	0.6	1	55	6566624	4158754	3349402	110329_SN350_0010_B81NC1ABXX	ATCACG	8	Multiplex	3
LT125521LL	1	0	1	0	3	5	2	1	40	NA	NA	53	0.8	1	36	5905442	4856372	4266962	110329_SN350_0010_B81NC1ABXX	GATCAG	8	Multiplex	5
LT062141RL	1	0	1	0	2	1	2	1	72	2.436	5	83	0.7	0	59	1792117	1454173	1327042	110413_SN350_0011_B81PR9ABXX	CGATGT	1	Multiplex	1
LT030151RU	2	0	0	1	1	1	3	1	71	11.616	25	60	0.4	1	48	1842967	1456733	1322792	110413_SN350_0011_B81PR9ABXX	TAGCTT	1	Multiplex	1
LT119682RL	0	1	0	0	3	1	2	1	70	NA	NA	109	0.8	0	122	1957924	1700713	1586828	110413_SN350_0011_B81PR9ABXX	GGCTAC	1	Multiplex	1
LT273284LL	2	0	0	1	2	1	1	1	68	2.238	54	60	0.5	1	71	2069073	1196090	962437	110413_SN350_0011_B81PR9ABXX	CAGATC	1	Multiplex	2
LT233821RL	2	0	0	1	2	1	3	2	68	37.893	10	40	0.4	4	41	1603298	1414032	1319304	110413_SN350_0011_B81PR9ABXX	GCCAAT	1	Multiplex	4
LT017811RM	0	1	0	0	2	1	3	1	73	0.228	150	85	0.7	0	78	1592871	1117100	938717	110413_SN350_0011_B81PR9ABXX	TGACCA	1	Multiplex	5
LT108067RU	2	0	0	1	2	1	2	1	64	29.937	44	17	0.2	5	31	1856840	1596567	1487890	110413_SN350_0011_B81PR9ABXX	ACTTGA	1	Multiplex	2
LT089958RL	1	0	1	0	2	1	2	1	69	0.289	36	81	0.8	0	NA	1638618	1137456	954569	110413_SN350_0011_B81PR9ABXX	ACAGTG	1	Multiplex	2
LT259072LU	1	0	1	0	2	1	3	2	66	0.055	25	75	0.8	2	93	1315214	1103707	995239	110413_SN350_0011_B81PR9ABXX	ATCACG	1	Multiplex	1
LT166111RU	1	0	1	0	NA	1	NA	1	77	NA	NA	95	0.8	3	51	6805572	5647867	5119495	110413_SN350_0011_B81PR9ABXX	GATCAG	1	Multiplex	5
LT139691RU	2	0	0	1	2	1	2	2	62	NA	20	17	0.2	8	NA	10489582	8477017	7659050	110413_SN350_0011_B81PR9ABXX	CGATGT	2	Multiplex	2
LT096554LU	2	0	0	1	NA	1	NA	2	57	NA	NA	76	0.6	4	NA	4663555	3742228	3470115	110413_SN350_0011_B81PR9ABXX	TAGCTT	2	Multiplex	2
LT017275LL	2	0	0	1	2	1	3	2	71	15.742	38	31	0.3	6	50	12683203	7303319	5719171	110413_SN350_0011_B81PR9ABXX	GGCTAC	2	Multiplex	2
LT079487LL	0	1	0	0	3	1	1	2	60	NA	NA	92	0.7	0	81	9808417	7006687	6212550	110413_SN350_0011_B81PR9ABXX	CAGATC	2	Multiplex	5
LT142933RU	1	0	1	0	2	1	2	1	71	0.08	80	71	0.8	0	39	9814450	6864420	6173729	110413_SN350_0011_B81PR9ABXX	GCCAAT	2	Multiplex	1
LT024857LU	1	0	1	0	2	1	2	1	55	0.443	40	94	0.8	0	58	10337418	6517076	5360980	110413_SN350_0011_B81PR9ABXX	TGACCA	2	Multiplex	4
LT222755RL	0	1	0	0	2	1	2	1	78	2.513	40	99	0.7	0	NA	8022410	6327943	5763063	110413_SN350_0011_B81PR9ABXX	ACTTGA	2	Multiplex	3
LT072789RU	1	0	1	0	3	1	2	2	77	0.347	NA	91	1	2	40	8103335	4931817	4194974	110413_SN350_0011_B81PR9ABXX	ACAGTG	2	Multiplex	2
LT197381LI	1	0	1	0	3	1	2	2	67	NA	NA	89	0.8	0	86	6874702	3684471	2916776	110413_SN350_0011_B81PR9ABXX	ATCACG	2	Multiplex	1
LT262371RM	2	0	0	1	2	1	3	1	68	3.915	198	48	0.4	2	58	9472712	6677500	5844416	110413_SN350_0011_B81PR9ABXX	GATCAG	2	Multiplex	4
LT264283RL	1	0	1	0	NA	1	NA	1	72	NA	NA	78	0.7	3	53	11899825	10035780	9010057	110413_SN350_0011_B81PR9ABXX	CGATGT	3	Multiplex	5
LT190004RU	2	0	0	1	2	1	3	2	57	4.208	30	61	0.6	1	43	9048495	4945189	4072624	110413_SN350_0011_B81PR9ABXX	TAGCTT	3	Multiplex	2
LT045399RL	0	1	0	0	3	1	1	1	69	2.544	NA	98	0.8	0	88	8358010	6680620	5875378	110413_SN350_0011_B81PR9ABXX	GGCTAC	3	Multiplex	1
LT177521RU	0	1	0	0	2	1	3	1	60	0.151	60	88	0.8	0	79	4204206	3608302	3287782	110413_SN350_0011_B81PR9ABXX	CAGATC	3	Multiplex	1
LT158795LL	1	0	1	0	3	4	2	1	62	0.012	NA	49	0.9	5	38	12306337	8106969	6557018	110413_SN350_0011_B81PR9ABXX	GCCAAT	3	Multiplex	2
LT083759RL	2	0	0	1	2	1	1	1	73	1.454	120	69	0.5	2	53	14398518	12341866	10881534	110413_SN350_0011_B81PR9ABXX	TGACCA	3	Multiplex	5
LT280851LL	1	0	1	0	3	1	2	2	65	0.174	NA	66	0.9	4	33	8795156	5800630	4936842	110413_SN350_0011_B81PR9ABXX	ACTTGA	3	Multiplex	2
LT235441RL	1	0	1	0	2	1	2	2	69	2.073	8	85	0.8	3	50	10045865	8336284	7652565	110413_SN350_0011_B81PR9ABXX	ACAGTG	3	Multiplex	2
LT169564RU	2	0	0	1	2	1	3	1	59	0.233	30	92	0.7	0	112	7660033	5687196	4947049	110413_SN350_0011_B81PR9ABXX	ATCACG	3	Multiplex	1
LT126293RU	2	0	0	1	2	1	2	1	57	NA	40	84	0.6	2	72	7069122	6458521	6093075	110413_SN350_0011_B81PR9ABXX	GATCAG	3	Multiplex	2
LT084808LU	2	0	0	1	1	1	1	2	67	9.647	100	63	0.5	3	54	9975819	8613792	7921192	110413_SN350_0011_B81PR9ABXX	CGATGT	4	Multiplex	1
LT191618LU	1	0	1	0	2	1	2	1	61	0.033	19	64	0.8	1	47	6958339	6183485	5654773	110413_SN350_0011_B81PR9ABXX	TAGCTT	4	Multiplex	1
LT157856LU	1	0	1	0	2	1	3	2	42	0.038	27	75	0.8	1	108	10282699	8510924	7146145	110413_SN350_0011_B81PR9ABXX	GGCTAC	4	Multiplex	2
LT055396LU	0	1	0	0	3	1	NA	1	27	NA	NA	92	0.9	0	93	9390229	7752287	6935303	110413_SN350_0011_B81PR9ABXX	CAGATC	4	Multiplex	2
LT205707LL	1	0	1	0	2	1	2	2	44	0.111	50	73	0.8	1	52	9784152	7848135	6987633	110413_SN350_0011_B81PR9ABXX	GCCAAT	4	Multiplex	5
LT028264RL	0	1	0	0	1	3	1	2	63	NA	45	85	0.8	3	45	7855569	5333267	4551175	110413_SN350_0011_B81PR9ABXX	TGACCA	4	Multiplex	3
LT157177RU	2	0	0	1	2	1	1	1	59	0.478	75	60	0.7	3	NA	9441919	6292495	5315449	110413_SN350_0011_B81PR9ABXX	ACTTGA	4	Multiplex	5
LT059224RL	2	0	0	1	2	1	3	1	77	0.444	30	113	0.8	1	73	9047655	6658627	5579699	110413_SN350_0011_B81PR9ABXX	ACAGTG	4	Multiplex	5
LT223106RU	2	0	0	1	2	1	2	2	48	47.499	50	14	0.2	8	37	8218503	5530788	4744864	110413_SN350_0011_B81PR9ABXX	ATCACG	4	Multiplex	1
LT251693LL	1	0	1	0	3	1	2	2	59	0.041	NA	62	0.8	4	80	9936431	8439672	7707256	110413_SN350_0011_B81PR9ABXX	GATCAG	4	Multiplex	1
LT197821RL	0	1	0	0	2	1	2	1	67	0.821	63	88	0.8	0	61	9709204	7750210	6949100	110413_SN350_0011_B81PR9ABXX	CGATGT	5	Multiplex	2
LT277036RU	2	0	0	1	2	1	2	1	50	NA	47	17	0.3	7	57	8824832	5050702	3986263	110413_SN350_0011_B81PR9ABXX	TAGCTT	5	Multiplex	2
LT130603LL	1	0	1	0	2	1	2	1	63	NA	56	56	0.8	4	61	2162783	1292424	1042324	110413_SN350_0011_B81PR9ABXX	GGCTAC	5	Multiplex	3
LT013743LL	1	0	1	0	2	1	2	2	65	1.247	53	80	0.7	3	73	8159808	6866036	6249863	110413_SN350_0011_B81PR9ABXX	CAGATC	5	Multiplex	1
LT243794RL	1	0	1	0	3	1	2	2	52	0.089	NA	77	0.8	0	64	7457947	5232763	4466101	110413_SN350_0011_B81PR9ABXX	GCCAAT	5	Multiplex	3
LT184772RL	2	0	0	1	1	1	1	1	71	0.04	120	78	0.7	0	60	8866627	5429617	4142951	110413_SN350_0011_B81PR9ABXX	TGACCA	5	Multiplex	3
LT91552LL	1	0	1	0	2	1	1	1	72	NA	15	60	0.9	3	52	8283912	6988707	6386448	110413_SN350_0011_B81PR9ABXX	ACTTGA	5	Multiplex	1
LT122336LU	2	0	0	1	2	1	1	1	66	8.756	68	50	0.5	3	77	9809285	7627699	6790627	110413_SN350_0011_B81PR9ABXX	ACAGTG	5	Multiplex	3
LT220968RU	2	0	0	1	2	1	1	2	67	0.795	10	65	0.6	0	94	10836862	8888158	8027223	110413_SN350_0011_B81PR9ABXX	ATCACG	5	Multiplex	1
LT141870LU	0	1	0	0	2	1	2	1	64	0.07	96	75	0.7	0	65	4230246	3207985	2809748	110413_SN350_0011_B81PR9ABXX	GATCAG	5	Multiplex	1
LT168204LL	2	0	0	1	3	1	2	1	73	NA	NA	118	0.9	3	54	8324063	6312144	5553694	110413_SN350_0011_B81PR9ABXX	TAGCTT	6	Multiplex	3
LT028044RU	2	0	0	1	2	1	3	1	77	13.886	212	35	0.3	7	NA	8724305	6577211	5703670	110413_SN350_0011_B81PR9ABXX	GGCTAC	6	Multiplex	5
LT077800RU	0	1	0	0	3	1	2	2	77	0.026	NA	84	0.7	0	74	7587790	4995040	4164450	110413_SN350_0011_B81PR9ABXX	CAGATC	6	Multiplex	2
LT123313RM	0	1	0	0	3	1	1	2	56	0.09	NA	106	0.9	0	88	7717566	4470593	3594395	110413_SN350_0011_B81PR9ABXX	GCCAAT	6	Multiplex	5
LT296771LL	1	0	1	0	2	1	2	1	62	NA	20	50	0.8	8	15	6809133	5374087	4681981	110413_SN350_0011_B81PR9ABXX	TGACCA	6	Multiplex	2
LT234205RL	1	0	1	0	3	1	2	1	59	0.041	NA	66	0.8	0	NA	13543841	8205942	6489842	110413_SN350_0011_B81PR9ABXX	ACTTGA	6	Multiplex	5
LT066309LL	1	0	1	0	1	1	2	1	48	0.102	23	79	0.8	2	62	7190911	4397020	3605825	110413_SN350_0011_B81PR9ABXX	ACAGTG	6	Multiplex	5
LT111643RU	2	0	0	1	2	1	2	1	75	8.162	60	34	0.3	4	NA	3937270	2916429	2527125	110413_SN350_0011_B81PR9ABXX	ATCACG	6	Multiplex	1
LT184901RU	2	0	0	1	2	1	2	1	28	26.183	0	22	0.3	5	70	3435076	1730749	1319684	110413_SN350_0011_B81PR9ABXX	GATCAG	6	Multiplex	2
LT072387LU	2	0	0	1	2	1	2	1	54	45.599	76	25	0.4	5	39	9011126	7559446	7060989	110413_SN350_0011_B81PR9ABXX	CGATGT	7	Multiplex	1
LT258372RL	1	0	1	0	2	1	2	1	64	NA	40	55	0.9	5	NA	11884773	7521278	6354256	110413_SN350_0011_B81PR9ABXX	TAGCTT	7	Multiplex	3
LT230415RU	2	0	0	1	2	1	1	2	73	20.112	48	81	0.6	0	42	5010403	4147694	3830211	110413_SN350_0011_B81PR9ABXX	GGCTAC	7	Multiplex	2
LT203446LL	1	0	1	0	3	3	3	2	35	0.01	NA	68	0.9	3	62	8863763	6701757	6089177	110413_SN350_0011_B81PR9ABXX	CAGATC	7	Multiplex	1
LT044225RL	0	1	0	0	2	1	NA	1	60	NA	11	96	0.7	3	102	10211975	7497727	6734155	110413_SN350_0011_B81PR9ABXX	GCCAAT	7	Multiplex	5
LT253371RL	1	0	1	0	3	1	2	2	51	NA	NA	43	1	6	NA	17459337	11874054	10553287	110413_SN350_0011_B81PR9ABXX	TGACCA	7	Multiplex	2
LT095342LU	2	0	0	1	2	1	2	1	60	NA	19	42	0.5	2	NA	10424269	8477643	8002684	110413_SN350_0011_B81PR9ABXX	ACTTGA	7	Multiplex	5
LT067200LU	1	0	1	0	3	1	2	1	66	0.051	NA	63	0.8	3	46	7142994	5248761	4636506	110413_SN350_0011_B81PR9ABXX	ACAGTG	7	Multiplex	5
LT041389RL	2	0	0	1	1	3	3	1	45	48.268	24	35	0.7	6	43	3602326	2796022	2515572	110413_SN350_0011_B81PR9ABXX	ATCACG	7	Multiplex	2
LT121014LL	1	0	1	0	3	1	2	1	60	0.065	NA	78	0.9	1	34	7430735	5747943	5344512	110413_SN350_0011_B81PR9ABXX	GATCAG	7	Multiplex	3
LT213735RU	2	0	0	1	2	1	2	1	76	NA	14	63	0.5	1	51	8397584	6124807	5488860	110413_SN350_0011_B81PR9ABXX	CGATGT	8	Multiplex	2
LT024967LU	2	0	0	1	2	1	3	2	54	0.14	23	64	0.6	2	82	12496563	7609697	6325019	110413_SN350_0011_B81PR9ABXX	TAGCTT	8	Multiplex	1
LT271100LU	2	0	0	1	2	1	3	2	78	13.525	50	86	0.6	3	47	8645968	6568964	5853855	110413_SN350_0011_B81PR9ABXX	GGCTAC	8	Multiplex	2
LT021461RM	1	0	1	0	3	1	2	2	76	0.353	NA	64	0.9	7	31	8321564	4741792	3889047	110413_SN350_0011_B81PR9ABXX	CAGATC	8	Multiplex	3
LT063974LL	1	0	1	0	2	1	2	2	58	NA	24	42	0.9	7	26	9785164	7786656	7066391	110413_SN350_0011_B81PR9ABXX	GCCAAT	8	Multiplex	1
LT286644RL	1	0	1	0	3	1	2	2	77	0.5	NA	109	0.8	1	64	9780004	7617074	6844281	110413_SN350_0011_B81PR9ABXX	TGACCA	8	Multiplex	2
LT056024RL	1	0	1	0	2	1	2	2	66	0.879	8	86	0.8	4	52	11547396	9566336	8721222	110413_SN350_0011_B81PR9ABXX	ACTTGA	8	Multiplex	1
LT102131RL	0	1	0	0	3	1	1	2	66	0.172	NA	105	0.8	0	71	5266781	3044964	2313724	110413_SN350_0011_B81PR9ABXX	ACAGTG	8	Multiplex	2
LT028427LU	2	0	0	1	2	1	1	2	64	41.766	42	27	0.3	6	31	8851172	6559174	5840772	110413_SN350_0011_B81PR9ABXX	ATCACG	8	Multiplex	1
LT205601LL	1	0	1	0	2	1	2	1	56	0.141	30	58	0.9	2	39	2274950	1259916	1017227	110413_SN350_0011_B81PR9ABXX	GATCAG	8	Multiplex	5
LT221782LL	1	0	1	0	2	1	2	2	64	0.282	27	43	0.8	3	33	5723432	4355117	3826434	110715_SN350_0048_B81NENABXX	CGATGT	1	Multiplex	5
LT139051LU	2	0	0	1	2	1	2	1	77	7.57	150	99	0.6	2	34	12381289	9794674	8614952	110715_SN350_0048_B81NENABXX	TAGCTT	1	Multiplex	5
LT131887LL	1	0	1	0	2	1	2	1	55	NA	44	51	0.9	4	29	6385944	5302657	4807772	110715_SN350_0048_B81NENABXX	GGCTAC	1	Multiplex	4
LT043798LU	2	0	0	1	2	1	3	2	59	6.392	18	61	0.6	1	61	5118977	2761051	2137144	110715_SN350_0048_B81NENABXX	TGACCA	1	Multiplex	5
LT100654RL	1	0	1	0	2	1	NA	1	52	NA	42	60	0.8	4	55	4309196	3008274	2658686	110715_SN350_0048_B81NENABXX	GCCAAT	1	Multiplex	2
LT230142RL	1	0	1	0	2	1	2	1	72	NA	24	78	0.8	1	41	9195130	7403063	6609879	110715_SN350_0048_B81NENABXX	CAGATC	1	Multiplex	1
LT216500LU	0	1	0	0	3	1	NA	2	74	NA	35	98	0.7	1	72	7438364	5189090	4473776	110715_SN350_0048_B81NENABXX	ACTTGA	1	Multiplex	2
LT001098RU	2	0	0	1	2	1	2	2	46	40.906	35	24	0.3	7	34	6033857	5042028	4585725	110715_SN350_0048_B81NENABXX	ACAGTG	1	Multiplex	4
LT021748RL	1	0	1	0	2	1	2	1	61	1.187	18	89	0.7	2	51	4697354	3549237	3128987	110715_SN350_0048_B81NENABXX	ATCACG	1	Multiplex	5
LT243058RU	2	0	0	1	2	1	2	1	54	17.29	42	24	0.4	5	33	7993613	6634495	5999093	110715_SN350_0048_B81NENABXX	GATCAG	1	Multiplex	3
LT196677RU	2	0	0	1	2	1	2	2	66	NA	32	16	0.3	9	32	5975009	5223277	4816486	110715_SN350_0048_B81NENABXX	CGATGT	2	Multiplex	1
LT269381RU	1	0	1	0	3	1	2	2	50	0.012	NA	54	0.8	2	46	6104275	3575846	3000836	110715_SN350_0048_B81NENABXX	TAGCTT	2	Multiplex	2
LT222702LL	1	0	1	0	2	1	2	2	59	0.042	7	73	0.8	1	42	8759666	6491336	5184709	110715_SN350_0048_B81NENABXX	GGCTAC	2	Multiplex	2
LT178967RL	2	0	0	1	2	1	2	2	72	11.759	38	72	0.6	0	52	6275884	3855934	3155799	110715_SN350_0048_B81NENABXX	TGACCA	2	Multiplex	1
LT022251RL	1	0	1	0	2	1	2	1	55	2.471	25	55	1	7	16	6962831	6304910	5924569	110715_SN350_0048_B81NENABXX	GCCAAT	2	Multiplex	2
LT282601LL	1	0	1	0	3	3	2	2	60	NA	NA	51	0.9	4	31	4141042	3532371	3187114	110715_SN350_0048_B81NENABXX	CAGATC	2	Multiplex	2
LT270821RU	0	1	0	0	2	1	1	2	60	0.059	37	91	0.7	1	102	5270095	3962909	3510766	110715_SN350_0048_B81NENABXX	ACTTGA	2	Multiplex	1
LT152653LU	2	0	0	1	2	1	2	1	72	2.203	75	47	0.5	5	70	3900223	2647950	2310413	110715_SN350_0048_B81NENABXX	ACAGTG	2	Multiplex	1
LT249811RU	2	0	0	1	2	1	1	2	73	4.532	50	53	0.6	1	54	6956377	5498371	4917748	110715_SN350_0048_B81NENABXX	ATCACG	2	Multiplex	1
LT090666LI	1	0	1	0	3	1	2	1	68	0.313	NA	72	0.7	1	73	3175792	2430678	2109743	110715_SN350_0048_B81NENABXX	GATCAG	2	Multiplex	2
LT274443LU	2	0	0	1	2	1	2	1	58	29.911	84	36	0.4	9	27	7297899	5971282	5309267	110715_SN350_0048_B81NENABXX	CGATGT	3	Multiplex	3
LT059721LU	1	0	1	0	2	1	2	1	71	NA	27	65	0.7	0	39	5728215	4532789	4089790	110715_SN350_0048_B81NENABXX	TAGCTT	3	Multiplex	5
LT228772LL	1	0	1	0	2	1	2	2	50	NA	5	90	0.8	3	91	7998407	6047796	5365044	110715_SN350_0048_B81NENABXX	GGCTAC	3	Multiplex	3
LT160089RU	2	0	0	1	3	1	3	2	72	1.82	NA	85	0.6	1	71	3135622	2328972	2012294	110715_SN350_0048_B81NENABXX	TGACCA	3	Multiplex	5
LT084038RM	2	0	0	1	2	3	3	1	67	0.992	113	59	0.6	2	67	8447149	6506711	5793132	110715_SN350_0048_B81NENABXX	GCCAAT	3	Multiplex	1
LT217339RL	1	0	1	0	3	1	2	1	73	0.782	NA	74	0.9	2	34	5040083	4210239	3836541	110715_SN350_0048_B81NENABXX	CAGATC	3	Multiplex	3
LT253131RU	2	0	0	1	2	1	1	1	79	6.782	60	44	0.5	5	46	4954106	3978856	3581858	110715_SN350_0048_B81NENABXX	ACTTGA	3	Multiplex	2
LT236557RL	0	1	0	0	2	1	2	2	72	NA	0	110	0.8	0	68	6433258	4068023	3354963	110715_SN350_0048_B81NENABXX	ACAGTG	3	Multiplex	2
LT118519RL	1	0	1	0	2	1	2	1	55	0.168	40	76	0.9	3	NA	4381700	3757000	3383754	110715_SN350_0048_B81NENABXX	ATCACG	3	Multiplex	4
LT123131RL	1	0	1	0	2	1	2	1	67	NA	37	56	0.9	2	34	4822641	3804877	3390348	110715_SN350_0048_B81NENABXX	GATCAG	3	Multiplex	4
LT134776LL	1	0	1	0	2	1	2	2	62	NA	29	71	0.9	5	61	4400920	3456616	3096467	110715_SN350_0048_B81NENABXX	CGATGT	4	Multiplex	2
LT147658RU	2	0	0	1	2	1	2	2	57	NA	72	24	0.3	7	36	4384755	3808134	3518547	110715_SN350_0048_B81NENABXX	TAGCTT	4	Multiplex	1
LT199987LU	1	0	1	0	3	1	2	2	69	NA	NA	94	0.8	3	60	5041862	3651384	3123469	110715_SN350_0048_B81NENABXX	GGCTAC	4	Multiplex	1
LT168094RL	1	0	1	0	2	NA	2	2	63	NA	29	NA	NA	5	NA	6755031	4535176	3565043	110715_SN350_0048_B81NENABXX	TGACCA	4	Multiplex	4
LT050246RU	2	0	0	1	2	1	2	2	59	41.014	54	18	0.3	7	27	4591740	3815725	3314657	110715_SN350_0048_B81NENABXX	GCCAAT	4	Multiplex	3
LT046103LU	2	0	0	1	2	1	2	2	61	NA	18	73	0.7	1	74	4503118	2502269	1918622	110715_SN350_0048_B81NENABXX	CAGATC	4	Multiplex	5
LT022562LL	1	0	1	0	2	1	2	1	60	NA	7	66	0.9	3	32	11877660	9747414	8380830	110715_SN350_0048_B81NENABXX	ACTTGA	4	Multiplex	5
LT112597RU	2	0	0	1	2	1	3	1	69	11.524	128	62	0.6	1	70	8176251	6842324	6179444	110715_SN350_0048_B81NENABXX	ACAGTG	4	Multiplex	1
LT290677RU	0	1	0	0	2	1	NA	1	64	NA	30	81	0.8	3	77	3700748	3096251	2863212	110715_SN350_0048_B81NENABXX	ATCACG	4	Multiplex	1
LT264690LU	1	0	1	0	2	1	2	1	65	NA	66	81	0.7	1	27	4502716	3764475	3387576	110715_SN350_0048_B81NENABXX	GATCAG	4	Multiplex	5
LT100821RL	1	0	1	0	2	1	2	1	79	NA	10	74	0.8	1	53	7549306	5226438	4506092	110715_SN350_0048_B81NENABXX	CGATGT	5	Multiplex	2
LT184423LL	2	0	0	1	2	1	1	2	76	2.025	40	59	0.6	1	87	4381495	3748740	3446993	110715_SN350_0048_B81NENABXX	TAGCTT	5	Multiplex	2
LT188161LL	1	0	1	0	2	NA	2	2	62	NA	15	NA	NA	1	NA	5607024	4050400	3453667	110715_SN350_0048_B81NENABXX	GGCTAC	5	Multiplex	5
LT148377LU	2	0	0	1	2	1	2	1	52	NA	35	41	0.5	3	49	4305817	3395758	3039525	110715_SN350_0048_B81NENABXX	TGACCA	5	Multiplex	3
LT070403LL	2	0	0	1	2	1	1	1	69	2.36	69	48	0.5	3	66	4541608	3195780	2729156	110715_SN350_0048_B81NENABXX	CAGATC	5	Multiplex	2
LT244824RU	1	0	1	0	2	1	2	2	72	0.142	0	80	0.8	2	41	5043897	2997336	2482342	110715_SN350_0048_B81NENABXX	ACTTGA	5	Multiplex	5
LT158647RU	2	0	0	1	2	1	2	2	58	56.335	39	23	0.4	8	NA	5188939	4081469	3707960	110715_SN350_0048_B81NENABXX	ACAGTG	5	Multiplex	1
LT195522RU	1	0	1	0	2	3	2	1	23	NA	6	37	0.9	4	43	6358189	5268805	4849812	110715_SN350_0048_B81NENABXX	ATCACG	5	Multiplex	3
LT111916LL	1	0	1	0	2	1	2	2	56	NA	1	41	0.6	3	56	3335526	1566854	1164788	110715_SN350_0048_B81NENABXX	GATCAG	5	Multiplex	2
LT059865RU	2	0	0	1	2	1	2	1	67	29.895	40	35	0.3	5	30	6986627	4579873	3883153	110715_SN350_0048_B81NENABXX	CGATGT	6	Multiplex	1
LT265662LU	0	1	0	0	3	1	3	1	68	0.491	NA	115	0.8	0	128	6676533	5530908	5103230	110715_SN350_0048_B81NENABXX	TAGCTT	6	Multiplex	1
LT102695LL	1	0	1	0	2	1	3	2	59	NA	3	73	0.7	0	44	5105037	3931524	3530485	110715_SN350_0048_B81NENABXX	GGCTAC	6	Multiplex	5
LT083491LU	1	0	1	0	3	1	2	1	56	NA	NA	85	0.8	2	55	6796514	5359014	4798931	110715_SN350_0048_B81NENABXX	TGACCA	6	Multiplex	4
LT229669RU	2	0	0	1	2	1	2	2	61	NA	38	22	0.3	7	21	6668028	4782789	4174075	110715_SN350_0048_B81NENABXX	GCCAAT	6	Multiplex	1
LT234774LU	2	0	0	1	2	1	2	1	46	NA	45	46	0.5	5	42	7136552	4712151	3900838	110715_SN350_0048_B81NENABXX	CAGATC	6	Multiplex	4
LT107185RU	1	0	1	0	NA	1	NA	2	50	NA	NA	103	0.8	3	108	6872482	4101266	3391687	110715_SN350_0048_B81NENABXX	ACAGTG	6	Multiplex	1
LT144769RL	2	0	0	1	2	1	2	2	60	NA	48	72	0.7	0	115	6430054	4831400	4326298	110715_SN350_0048_B81NENABXX	ATCACG	6	Multiplex	1
LT019699RL	1	0	1	0	2	1	2	2	64	0.196	30	101	0.8	1	71	5481247	2873294	2252811	110715_SN350_0048_B81NENABXX	GATCAG	6	Multiplex	2
LT159988RL	2	0	0	1	2	1	2	2	60	44.988	70	16	0.2	8	26	9089506	5751774	4651992	110715_SN350_0048_B81NENABXX	TAGCTT	7	Multiplex	3
LT119300LU	1	0	1	0	2	3	2	2	54	0.008	0	95	0.8	3	41	6253180	3797372	3020036	110715_SN350_0048_B81NENABXX	GGCTAC	7	Multiplex	2
LT126327LU	2	0	0	1	2	1	2	1	81	14.249	5	73	0.4	0	91	7907815	6199807	5579624	110715_SN350_0048_B81NENABXX	TGACCA	7	Multiplex	5
LT228897LL	1	0	1	0	3	1	2	1	63	0.031	NA	70	0.9	0	50	3501854	2735395	2411796	110715_SN350_0048_B81NENABXX	GCCAAT	7	Multiplex	4
LT112491RM	1	0	1	0	2	1	2	1	60	7.511	70	80	0.8	2	26	8998654	6829558	5812917	110715_SN350_0048_B81NENABXX	CAGATC	7	Multiplex	1
LT238765RL	2	0	0	1	2	1	1	2	61	6.203	40	50	0.5	3	48	3261050	2138740	1810189	110715_SN350_0048_B81NENABXX	ACAGTG	7	Multiplex	2
LT128191LL	1	0	1	0	2	1	2	1	62	0.267	30	72	0.8	2	49	7138352	5591274	5101738	110715_SN350_0048_B81NENABXX	ATCACG	7	Multiplex	2
LT221983RM	0	1	0	0	1	1	3	2	47	0.56	28	99	0.7	0	74	4776400	3378790	2899978	110715_SN350_0048_B81NENABXX	GATCAG	7	Multiplex	3
LT211455LU	1	0	1	0	3	1	2	1	64	NA	NA	82	0.8	3	67	6891257	4974078	4190952	110715_SN350_0048_B81NENABXX	CGATGT	8	Multiplex	5
LT203541RU	2	0	0	1	2	1	2	1	68	NA	6	59	0.5	1	70	6490545	4603021	3915201	110715_SN350_0048_B81NENABXX	GGCTAC	8	Multiplex	1
LT195192RL	1	0	1	0	2	1	2	2	57	0.184	20	42	0.8	5	20	6273615	4102990	3491944	110715_SN350_0048_B81NENABXX	TGACCA	8	Multiplex	2
LT056464LL	1	0	1	0	3	1	2	1	54	NA	NA	40	0.8	4	25	4910981	4060122	3735661	110715_SN350_0048_B81NENABXX	GCCAAT	8	Multiplex	5
LT271679LU	2	0	0	1	2	1	3	1	70	3.197	5	35	0.7	7	44	3620048	2935702	2647256	110715_SN350_0048_B81NENABXX	CAGATC	8	Multiplex	5
LT212777RU	2	0	0	1	2	1	2	1	62	NA	38	18	0.2	5	30	4668839	3643994	3306649	110715_SN350_0048_B81NENABXX	ACTTGA	8	Multiplex	1
LT299181LU	1	0	1	0	2	1	2	1	63	NA	4	45	0.8	6	55	6585267	4884083	4204148	110715_SN350_0048_B81NENABXX	ACAGTG	8	Multiplex	2
LT167906LL	1	0	1	0	2	1	2	1	58	NA	5	69	0.9	0	59	5358215	4248775	3680692	110715_SN350_0048_B81NENABXX	GATCAG	8	Multiplex	5

## Sheet: Table_S3-MiRNA_Diff_Exp
Supplementary Table 3. Canonical microRNA differential expression and clustering results.
ID	Chrom	Start	Stop	Name	Mature_ID	Strand	miRBase_Version	GLM_Intercept_Coef	GLM_Aligned_Reads_Coef	GLM_Protocol_Coef	GLM_Smoke_Former_Coef	GLM_Smoke_Never_Coef	GLM_Gender_Coef	GLM_Age_Coef	GLM_ILD_Coef	GLM_COPD_Coef	GLM_Intercept_Std_Error	GLM_Aligned_Reads_Std_Error	GLM_Protocol_Std_Error	GLM_Smoke_Former_Std_Error	GLM_Smoke_Never_Std_Error	GLM_Gender_Std_Error	GLM_Age_Std_Error	GLM_ILD_Std_Error	GLM_COPD_Std_Error	GLM_Intercept_Zvalue	GLM_Aligned_Reads_Zvalue	GLM_Protocol_Zvalue	GLM_Smoke_Former_Zvalue	GLM_Smoke_Never_Zvalue	GLM_Gender_Zvalue	GLM_Age_Zvalue	GLM_ILD_Zvalue	GLM_COPD_Zvalue	GLM_Intercept_Pvalue	GLM_Aligned_Reads_Pvalue	GLM_Protocol_Pvalue	GLM_Smoke_Former_Pvalue	GLM_Smoke_Never_Pvalue	GLM_Gender_Pvalue	GLM_Age_Pvalue	GLM_ILD_Pvalue	GLM_COPD_Pvalue	GLM_ANOVA_Pvalue	GLM_ANOVA_FDR	Mirna_Cluster
MI0000342_MIMAT0004571	chr1	1102503	1102525	hsa-miR-200b-5p	MI0000342_MIMAT0004571	+	miRBase18_mature_miRNA	1.69926	0.214562	1.2896	0.00348614	0.07954	-0.135983	0.000503548	0.119633	0.0412645	0.288935	0.0167438	0.202715	0.176883	0.190008	0.0714113	0.00343452	0.100889	0.103065	5.88112	12.8144	6.36165	0.0197087	0.418614	-1.90422	0.146614	1.18579	0.400375	4.07501e-09	1.36151e-37	1.99602e-10	0.984276	0.675498	0.0568817	0.883437	0.235706	0.68888	0.438378	0.545578	NA
MI0000342_MIMAT0000318	chr1	1102539	1102561	hsa-miR-200b-3p	MI0000342_MIMAT0000318	+	miRBase18_mature_miRNA	6.65825	0.233935	-0.671583	-0.0715677	0.00416393	-0.184588	0.00151702	0.171296	0.0195247	0.271401	0.0160634	0.198484	0.164757	0.177543	0.0675691	0.00324963	0.095394	0.097526	24.5329	14.5632	-3.38357	-0.434383	0.0234531	-2.73184	0.46683	1.79567	0.2002	6.58679e-133	4.81389e-48	0.00071551	0.664011	0.981289	0.0062982	0.640622	0.0725471	0.841324	0.0839123	0.146109	NA
MI0000737_MIMAT0001620	chr1	1103257	1103279	hsa-miR-200a-5p	MI0000737_MIMAT0001620	+	miRBase18_mature_miRNA	2.62794	0.199575	-0.35318	-0.153173	-0.0858354	-0.0447043	0.0031038	0.122265	0.00957198	0.239833	0.0140623	0.172169	0.145588	0.156724	0.0595611	0.00286802	0.0841222	0.0860193	10.9574	14.1922	-2.05135	-1.0521	-0.547684	-0.750563	1.08221	1.45342	0.111277	6.12507e-28	1.02364e-45	0.0402325	0.292754	0.583909	0.452916	0.27916	0.146107	0.911397	0.180937	0.275013	NA
MI0000737_MIMAT0000682	chr1	1103295	1103317	hsa-miR-200a-3p	MI0000737_MIMAT0000682	+	miRBase18_mature_miRNA	6.38955	0.198635	-0.500191	-0.000895507	0.054177	-0.0306086	0.00199576	0.048959	-0.0480953	0.245392	0.0145225	0.179432	0.148976	0.160534	0.0610904	0.00293811	0.0862451	0.0881724	26.0381	13.6778	-2.78763	-0.00601109	0.33748	-0.501037	0.679265	0.567672	-0.545469	1.83456e-149	1.37892e-42	0.00530947	0.995204	0.735755	0.616345	0.49697	0.570258	0.585431	0.403867	0.51372	NA
MI0001641_MIMAT0001536	chr1	1104434	1104456	hsa-miR-429	MI0001641_MIMAT0001536	+	miRBase18_mature_miRNA	5.01565	0.210476	-0.0511802	0.073865	0.179333	-0.00912334	0.000231187	-0.0203459	-0.017455	0.233256	0.0137928	0.170277	0.141684	0.152646	0.058046	0.00279169	0.0819424	0.0837697	21.5028	15.2598	-0.30057	0.521338	1.17482	-0.157174	0.0828126	-0.248295	-0.208368	1.46687e-102	1.41686e-52	0.763743	0.602132	0.240065	0.875107	0.934001	0.803906	0.834941	0.967929	0.976382	NA
MI0003556_MIMAT0003214	chr1	3477273	3477294	hsa-miR-551a	MI0003556_MIMAT0003214	-	miRBase18_mature_miRNA	0.0620577	0.105686	0.387486	0.448147	0.472681	-0.0130435	-0.00272585	0.168687	-0.0214486	0.374865	0.0194599	0.230197	0.253049	0.266141	0.0860013	0.0041634	0.121307	0.124333	0.165547	5.43095	1.68328	1.77099	1.77605	-0.151666	-0.654718	1.39058	-0.17251	0.868514	5.60533e-08	0.0923217	0.0765627	0.0757242	0.87945	0.512649	0.164353	0.863036	0.128938	0.20926	NA
MI0000268_MIMAT0000255	chr1	9211793	9211815	hsa-miR-34a-5p	MI0000268_MIMAT0000255	-	miRBase18_mature_miRNA	6.6812	0.166698	-0.997657	-0.0495352	-0.0988113	-0.0438771	0.00370389	0.1556	0.0433382	0.159132	0.00941613	0.116343	0.0965997	0.104096	0.0396144	0.00190531	0.0559316	0.0571809	41.9853	17.7035	-8.57512	-0.512789	-0.949228	-1.1076	1.94398	2.78196	0.757914	0	3.94124e-70	9.89866e-18	0.608099	0.342505	0.268033	0.0518977	0.00540316	0.448503	0.00815885	0.0207109	NA
MI0000268_MIMAT0004557	chr1	9211751	9211773	hsa-miR-34a-3p	MI0000268_MIMAT0004557	-	miRBase18_mature_miRNA	2.02401	0.174294	-1.34205	-0.132506	-0.0656259	-0.105462	0.00303711	0.115794	0.0750178	0.224995	0.0130657	0.160732	0.136137	0.146534	0.0558477	0.00268825	0.0791531	0.0809275	8.99584	13.3399	-8.34965	-0.973325	-0.447854	-1.88838	1.12977	1.46291	0.926975	2.34433e-19	1.35703e-40	6.84648e-17	0.330392	0.654259	0.0589747	0.258572	0.143492	0.353939	0.344173	0.452584	NA
MI0016756_MIMAT0018932	chr1	24255610	24255630	hsa-miR-378f	MI0016756_MIMAT0018932	+	miRBase18_mature_miRNA	0.126213	0.19474	1.54807	-0.510272	-0.361548	-0.0170387	-0.00333615	0.199704	0.256059	0.359655	0.019395	0.219738	0.212678	0.230332	0.0891231	0.00436685	0.128604	0.128077	0.350928	10.0407	7.04507	-2.39928	-1.56968	-0.191182	-0.763971	1.55286	1.99926	0.725643	1.00939e-23	1.85363e-12	0.0164276	0.116489	0.848383	0.444884	0.120458	0.0455805	0.132025	0.213272	NA
MI0009986_MIMAT0009451	chr1	26881064	26881084	hsa-miR-1976	MI0009986_MIMAT0009451	+	miRBase18_mature_miRNA	1.43597	0.159431	0.365187	-0.269458	-0.288382	-0.037841	-0.00216947	-0.0139501	0.15117	0.242584	0.0136471	0.16069	0.14534	0.157717	0.0604267	0.00292202	0.0862653	0.0864066	5.91948	11.6824	2.27262	-1.85398	-1.82847	-0.626229	-0.742456	-0.161711	1.74952	3.22957e-09	1.5687e-31	0.0230492	0.0637417	0.0674787	0.531165	0.457811	0.871533	0.0802005	0.0461212	0.090801	NA
MI0015995_MIMAT0017981	chr1	33798049	33798072	hsa-miR-3605-5p	MI0015995_MIMAT0017981	-	miRBase18_mature_miRNA	1.33509	0.18278	-0.381108	-0.177037	-0.189341	-0.112421	0.000361755	0.103463	0.0283604	0.255982	0.0145166	0.173727	0.155077	0.167077	0.0634631	0.00305903	0.0898336	0.0914457	5.21555	12.5911	-2.19372	-1.14161	-1.13326	-1.77144	0.118258	1.15172	0.310134	1.83272e-07	2.36311e-36	0.0282555	0.253618	0.257106	0.0764879	0.905863	0.249437	0.756459	0.438509	0.545578	NA
MI0015995_MIMAT0017982	chr1	33798005	33798028	hsa-miR-3605-3p	MI0015995_MIMAT0017982	-	miRBase18_mature_miRNA	1.61936	0.201385	-2.13246	-0.0262815	0.111753	-0.160031	-0.00239156	-0.00463563	0.108275	0.237923	0.0137289	0.171856	0.14472	0.155486	0.0592433	0.00282699	0.0840881	0.0858872	6.80626	14.6686	-12.4084	-0.181602	0.718734	-2.70125	-0.845973	-0.0551282	1.26066	1.00167e-11	1.0237e-48	2.35348e-35	0.855895	0.472305	0.0069079	0.397568	0.956036	0.20743	0.222723	0.323578	NA
MI0000749_MIMAT0000692	chr1	41220042	41220064	hsa-miR-30e-5p	MI0000749_MIMAT0000692	+	miRBase18_mature_miRNA	8.9969	0.195854	0.044936	0.026821	0.0939388	0.0128282	0.00140533	-0.0729648	0.00624251	0.143326	0.00848367	0.104835	0.0870069	0.0937604	0.0356836	0.00171616	0.0503776	0.0515025	62.7721	23.086	0.428634	0.308263	1.0019	0.359499	0.818877	-1.44836	0.121208	0	6.40277e-118	0.668189	0.757882	0.316391	0.719222	0.412857	0.147517	0.903526	0.125533	0.206148	NA
MI0000749_MIMAT0000693	chr1	41220084	41220106	hsa-miR-30e-3p	MI0000749_MIMAT0000693	+	miRBase18_mature_miRNA	6.77678	0.189474	0.385689	0.0239734	0.0812381	0.023417	-0.000174488	-0.00308012	0.0104084	0.130551	0.00772318	0.0953823	0.079271	0.0854163	0.0324958	0.00156289	0.0458771	0.0468996	51.9091	24.5331	4.04361	0.302423	0.951085	0.720617	-0.111644	-0.0671383	0.221929	0	6.55391e-133	5.26347e-05	0.76233	0.341561	0.471145	0.911105	0.946472	0.824369	0.936128	0.958252	NA
MI0000736_MIMAT0004674	chr1	41223010	41223032	hsa-miR-30c-1-3p	MI0000736_MIMAT0004674	+	miRBase18_mature_miRNA	2.91669	0.187368	-1.6207	-0.0919241	0.0153103	-0.0366541	-0.00266515	0.0665502	0.0594281	0.17196	0.0100543	0.124128	0.104379	0.112283	0.042799	0.00205494	0.0606097	0.0620361	16.9614	18.6355	-13.0567	-0.880677	0.136355	-0.856426	-1.29695	1.09801	0.957961	1.58588e-64	1.65493e-77	5.81984e-39	0.378493	0.89154	0.391762	0.19465	0.272199	0.338083	0.529098	0.624642	NA
MI0000736_MIMAT0000244	chr1	41222971	41222994	hsa-miR-30c-5p	MI0000736_MIMAT0000244	+	miRBase18_mature_miRNA	8.20897	0.215263	-0.946519	-0.0523246	0.06842	-0.0254381	0.00159857	-0.168558	-0.0416726	0.1635	0.00967757	0.119586	0.0992536	0.106957	0.0407062	0.00195771	0.0574676	0.0587504	50.2078	22.2435	-7.91497	-0.527181	0.639695	-0.62492	0.81655	-2.93309	-0.709315	0	1.30525e-109	2.47303e-15	0.598068	0.522371	0.532024	0.414186	0.00335602	0.478129	0.0039594	0.0114806	NA
MI0017426_MIMAT0019943	chr1	54519796	54519818	hsa-miR-4781-3p	MI0017426_MIMAT0019943	+	miRBase18_mature_miRNA	1.0764	0.170347	0.390597	-0.126292	-0.0107423	-0.0751998	-0.00214314	-0.162965	-0.0487464	0.269901	0.0148731	0.173795	0.166849	0.178899	0.0664091	0.00319646	0.0924712	0.0930722	3.98815	11.4533	2.24746	-0.756922	-0.0600465	-1.13237	-0.670473	-1.76234	-0.523748	6.65902e-05	2.2624e-30	0.0246105	0.449097	0.952119	0.257478	0.502557	0.0780127	0.600454	0.161449	0.250998	NA
MI0000103_MIMAT0004513	chr1	65524159	65524181	hsa-miR-101-5p	MI0000103_MIMAT0004513	-	miRBase18_mature_miRNA	3.39879	0.189438	-0.60266	0.0697923	0.143067	0.156329	-0.000958644	-0.237364	0.0519399	0.18032	0.010578	0.129726	0.10994	0.118353	0.0447199	0.00215181	0.063125	0.0643299	18.8487	17.9087	-4.64564	0.63482	1.20882	3.49574	-0.445506	-3.76023	0.807399	3.01426e-79	1.00879e-71	3.39022e-06	0.525546	0.226731	0.000472742	0.655954	0.00016976	0.419437	1.48223e-07	1.35156e-06	4
MI0000103_MIMAT0000099	chr1	65524124	65524145	hsa-miR-101-3p	MI0000103_MIMAT0000099	-	miRBase18_mature_miRNA	8.43038	0.191722	1.60905	0.0223846	0.0636173	0.0535327	0.0010194	-0.183628	-0.0160399	0.18573	0.0109935	0.135848	0.112749	0.1215	0.0462407	0.0022239	0.0652816	0.0667389	45.3905	17.4395	11.8445	0.198535	0.523597	1.1577	0.458384	-2.81286	-0.240339	0	4.13329e-68	2.29827e-32	0.842627	0.600559	0.246988	0.646676	0.00491032	0.810068	0.00212004	0.0066479	NA
MI0014130_MIMAT0014979	chr1	67094167	67094188	hsa-miR-3117-3p	MI0014130_MIMAT0014979	+	miRBase18_mature_miRNA	1.48961	0.171551	-0.0681727	0.113568	0.083167	0.0712162	-8.44501e-05	-0.133065	-0.148675	0.251953	0.0142502	0.171072	0.156351	0.167549	0.0615763	0.00297165	0.0860838	0.0876651	5.91225	12.0385	-0.398502	0.726369	0.496373	1.15655	-0.0284186	-1.54576	-1.69594	3.37469e-09	2.22907e-33	0.69026	0.467612	0.619631	0.247455	0.977328	0.122163	0.0898973	0.196547	0.29355	NA
MI0006397_MIMAT0005914	chr1	68649258	68649280	hsa-miR-1262	MI0006397_MIMAT0005914	-	miRBase18_mature_miRNA	-0.684335	0.135164	1.8431	0.15321	0.164184	-0.00375546	0.00386083	0.185556	0.139359	0.362439	0.0170426	0.192928	0.247715	0.261302	0.0788999	0.0039678	0.112588	0.110453	-1.88814	7.93093	9.55332	0.618494	0.62833	-0.0475977	0.973039	1.6481	1.2617	0.0590071	2.17509e-15	1.25601e-21	0.53625	0.529788	0.962037	0.330534	0.0993321	0.207055	0.251105	0.353691	NA
MI0000483_MIMAT0000456	chr1	71533363	71533385	hsa-miR-186-5p	MI0000483_MIMAT0000456	-	miRBase18_mature_miRNA	8.86251	0.206175	-2.45706	-0.0101217	0.0593196	-0.044756	0.00114233	-0.0566099	0.0382814	0.164338	0.00972772	0.120219	0.0997601	0.107504	0.0409156	0.00196778	0.0577646	0.0590549	53.9284	21.1946	-20.4382	-0.10146	0.55179	-1.09386	0.580519	-0.980011	0.648235	0	1.07154e-99	7.65099e-93	0.919185	0.581092	0.274016	0.561565	0.327081	0.516833	0.143277	0.226691	NA
MI0016760_MIMAT0019232	chr1	85599488	85599510	hsa-miR-4423-5p	MI0016760_MIMAT0019232	+	miRBase18_mature_miRNA	-0.0692886	0.231713	-1.25782	0.172217	0.328822	-0.248585	-0.00199074	0.697887	0.2023	0.614661	0.0355071	0.433824	0.378553	0.405185	0.151092	0.00725708	0.215826	0.22223	-0.112726	6.52583	-2.89938	0.454936	0.811534	-1.64526	-0.274317	3.23356	0.91032	0.910247	6.76274e-11	0.003739	0.649155	0.417059	0.0999164	0.783841	0.00122256	0.362654	0.00105889	0.00352792	2
MI0005567_MIMAT0004957	chr1	94312435	94312455	hsa-miR-760	MI0005567_MIMAT0004957	+	miRBase18_mature_miRNA	0.421149	0.139016	0.086134	-0.0556303	0.0600948	-0.0893374	-0.00585115	0.0779246	0.157634	0.343911	0.0185182	0.217334	0.215072	0.230205	0.0838499	0.00403733	0.120079	0.120683	1.22459	7.50701	0.396321	-0.258659	0.261049	-1.06544	-1.44926	0.648944	1.30619	0.22073	6.04917e-14	0.691868	0.795898	0.794055	0.286675	0.147264	0.516374	0.19149	0.404087	0.51372	NA
MI0016761_MIMAT0018937	chr1	95211435	95211455	hsa-miR-378g	MI0016761_MIMAT0018937	-	miRBase18_mature_miRNA	0.739419	0.158509	2.37512	-0.462426	-0.431912	-0.0168987	0.00249622	0.133873	0.178748	0.279922	0.0154117	0.177357	0.165096	0.179364	0.0692704	0.00339775	0.0992367	0.0991489	2.64152	10.285	13.3917	-2.80095	-2.40802	-0.243953	0.734668	1.34903	1.80283	0.00825345	8.2365e-25	6.76131e-41	0.00509524	0.0160393	0.807267	0.462542	0.177327	0.0714156	0.1909	0.28635	NA
MI0000239_MIMAT0000227	chr1	110141561	110141583	hsa-miR-197-3p	MI0000239_MIMAT0000227	+	miRBase18_mature_miRNA	5.94014	0.164606	-1.18109	-0.197711	-0.0876217	0.0722575	0.0037959	-0.0208132	0.0688966	0.190749	0.0112868	0.139452	0.115769	0.124754	0.0474878	0.00228411	0.067048	0.0685413	31.1411	14.584	-8.46951	-1.7078	-0.702353	1.5216	1.66187	-0.310423	1.00518	6.69716e-213	3.5519e-48	2.46432e-17	0.087673	0.482459	0.128109	0.0965391	0.756239	0.314809	0.259933	0.362317	NA
MI0003776_MIMAT0005792	chr1	117214408	117214430	hsa-miR-320b	MI0003776_MIMAT0005792	+	miRBase18_mature_miRNA	3.55675	0.178541	-0.62347	0.0959307	0.216106	0.00512543	-0.00126684	0.111752	0.117485	0.164153	0.00962124	0.118125	0.100159	0.107723	0.040681	0.00195696	0.0575547	0.05883	21.6673	18.557	-5.27804	0.957783	2.00613	0.125991	-0.647351	1.94167	1.99703	4.17326e-104	7.16324e-77	1.30573e-07	0.338172	0.0448428	0.899739	0.517405	0.0521771	0.0458223	0.105961	0.180421	NA
MI0005767_MIMAT0004985	chr1	117637276	117637298	hsa-miR-942	MI0005767_MIMAT0004985	+	miRBase18_mature_miRNA	0.524468	0.181671	-1.05006	0.239894	0.319574	-0.0563573	0.000991671	-0.0331874	0.258464	0.346149	0.0194967	0.236988	0.21523	0.230782	0.0840218	0.00404475	0.120116	0.121372	1.51515	9.31806	-4.43086	1.11459	1.38475	-0.670747	0.245175	-0.276295	2.12952	0.129734	1.18485e-20	9.38565e-06	0.265026	0.16613	0.502382	0.806321	0.782322	0.0332113	0.00782411	0.0201565	3
MI0005545_MIMAT0004929	chr1	154166188	154166209	hsa-miR-190b	MI0005545_MIMAT0004929	-	miRBase18_mature_miRNA	2.41227	0.207697	-0.943796	0.437917	0.545128	-0.215561	-0.00522866	0.532033	0.200875	0.466356	0.0274727	0.338821	0.284448	0.306072	0.115745	0.00556439	0.163687	0.16749	5.17259	7.56012	-2.78553	1.53953	1.78104	-1.86238	-0.939665	3.25031	1.19932	2.30877e-07	4.02688e-14	0.00534399	0.123675	0.0749051	0.0625498	0.34739	0.00115277	0.230403	0.00258362	0.00785284	2
MI0003560_MIMAT0004792	chr1	155164986	155165008	hsa-miR-92b-5p	MI0003560_MIMAT0004792	+	miRBase18_mature_miRNA	-0.0324563	0.260734	-0.546135	0.17273	0.159711	-0.187539	0.00886006	0.590137	0.152779	0.416079	0.0238016	0.288611	0.255632	0.273884	0.101437	0.00490228	0.144605	0.148261	-0.0780051	10.9545	-1.89228	0.675695	0.583134	-1.84882	1.80733	4.08102	1.03047	0.937824	6.32255e-28	0.0584531	0.499234	0.559803	0.0644833	0.0707104	4.48388e-05	0.302788	1.45437e-05	7.41086e-05	2
MI0003560_MIMAT0003218	chr1	155165027	155165049	hsa-miR-92b-3p	MI0003560_MIMAT0003218	+	miRBase18_mature_miRNA	7.08656	0.247959	-3.45445	0.444912	0.419967	-0.285047	0.000175151	0.621163	0.176873	0.374264	0.0221537	0.273793	0.227199	0.244834	0.0931793	0.0044813	0.131553	0.134494	18.9346	11.1927	-12.617	1.95824	1.71532	-3.05912	0.0390848	4.72177	1.3151	5.91113e-80	4.42865e-29	1.7019e-36	0.0502013	0.0862873	0.00221985	0.968823	2.33798e-06	0.188477	1.001e-06	7.37971e-06	2
MI0000466_MIMAT0000441	chr1	156390183	156390206	hsa-miR-9-5p	MI0000466_MIMAT0000441	-	miRBase18_mature_miRNA	1.85897	0.152293	1.49025	0.258124	0.261228	0.0551409	-0.0031425	0.25732	0.137635	0.30624	0.017748	0.216087	0.188575	0.202424	0.0753367	0.00362921	0.106926	0.109301	6.07031	8.58087	6.89651	1.36881	1.2905	0.731926	-0.865891	2.40652	1.25922	1.2766e-09	9.41605e-18	5.32973e-12	0.171059	0.196879	0.464214	0.38655	0.0161054	0.207951	0.0536338	0.102392	NA
MI0000281_MIMAT0000231	chr1	172113731	172113754	hsa-miR-199a-5p	MI0000281_MIMAT0000231	-	miRBase18_mature_miRNA	7.12288	0.170949	-1.1923	0.276314	0.321294	-0.00880308	-0.00153225	0.198968	0.164763	0.161327	0.00954686	0.11797	0.0979535	0.105551	0.0401589	0.00193139	0.0567016	0.0579686	44.1517	17.9063	-10.1068	2.82087	3.04398	-0.219206	-0.793338	3.50904	2.84228	0	1.05314e-71	5.15587e-24	0.00478942	0.0023347	0.826489	0.427581	0.00044972	0.00447923	0.00237553	0.00738226	NA
MI0000281_MIMAT0000232	chr1	172113693	172113715	hsa-miR-199a-3p	MI0000281_MIMAT0000232	-	miRBase18_mature_miRNA	8.75849	0.176685	-1.49443	0.296662	0.317852	-0.0250274	-0.00107472	0.226428	0.131999	0.167561	0.00991818	0.122568	0.101721	0.109616	0.0417169	0.00200632	0.0588964	0.0602123	52.2703	17.8142	-12.1927	2.91644	2.89969	-0.599934	-0.535669	3.84451	2.19223	0	5.48202e-71	3.39845e-34	0.00354054	0.00373529	0.54855	0.592187	0.000120792	0.0283632	0.000687022	0.00234535	1
MI0000290_MIMAT0004564	chr1	172107996	172108018	hsa-miR-214-5p	MI0000290_MIMAT0004564	-	miRBase18_mature_miRNA	3.41831	0.157971	-1.18209	0.447257	0.393354	-0.0425805	-0.0026069	0.264584	0.140983	0.169671	0.00991074	0.122266	0.104194	0.111953	0.0418752	0.0020137	0.0593493	0.0607111	20.1467	15.9394	-9.66821	4.29254	3.51357	-1.01684	-1.29458	4.45808	2.32219	2.87675e-90	3.37475e-57	4.11503e-22	1.76642e-05	0.00044213	0.309228	0.195465	8.26972e-06	0.0202229	4.62304e-05	0.000209397	1
MI0000290_MIMAT0000271	chr1	172107955	172107977	hsa-miR-214-3p	MI0000290_MIMAT0000271	-	miRBase18_mature_miRNA	4.79093	0.167104	-1.35352	0.410865	0.391573	0.0477194	-0.00541129	0.504821	0.248494	0.216629	0.0128001	0.15816	0.131714	0.141868	0.0538638	0.00259065	0.0761325	0.0778599	22.1159	13.0549	-8.55796	3.11938	2.76011	0.885927	-2.08878	6.63082	3.19156	2.22327e-108	5.95808e-39	1.14878e-17	0.00181235	0.00577815	0.375657	0.0367279	3.33823e-11	0.00141507	3.94646e-10	1.01292e-08	1
MI0003123_MIMAT0004763	chr1	176998509	176998530	hsa-miR-488-3p	MI0003123_MIMAT0004763	-	miRBase18_mature_miRNA	0.842907	0.175269	-1.29558	0.112532	-0.00856782	-0.250012	0.00332692	0.754401	0.179891	0.411707	0.0238557	0.293991	0.251177	0.269902	0.101482	0.00488751	0.145217	0.1492	2.04735	7.34705	-4.40687	0.448019	-0.0317442	-2.46361	0.680697	5.19498	1.2057	0.040624	2.02634e-13	1.04877e-05	0.654139	0.974676	0.0137545	0.496063	2.04745e-07	0.227933	1.68442e-08	1.97847e-07	1
MI0000270_MIMAT0000257	chr1	198828053	198828076	hsa-miR-181b-5p	MI0000270_MIMAT0000257	-	miRBase18_mature_miRNA	8.12463	0.204424	-1.2495	-0.208211	-0.103352	0.0513568	-0.00218537	-0.154246	-0.0511259	0.163889	0.00970079	0.119872	0.0994858	0.107208	0.0408046	0.00196243	0.0576064	0.0588923	49.574	21.0729	-10.4237	-2.09287	-0.964031	1.2586	-1.1136	-2.67759	-0.868125	0	1.41074e-98	1.93374e-25	0.0363609	0.33503	0.208173	0.265449	0.00741542	0.385326	0.0151856	0.0357946	NA
MI0000289_MIMAT0000270	chr1	198828197	198828219	hsa-miR-181a-3p	MI0000289_MIMAT0000270	-	miRBase18_mature_miRNA	5.89102	0.201707	-1.17294	-0.190613	-0.105988	0.0176409	-0.000934406	-0.156832	-0.0665501	0.180001	0.01065	0.131528	0.109259	0.117736	0.0448188	0.00215542	0.0632633	0.0646691	32.7278	18.9397	-8.91774	-1.74461	-0.900223	0.393604	-0.433514	-2.47903	-1.02909	6.28235e-235	5.37035e-80	4.7588e-19	0.0810536	0.368002	0.693873	0.664641	0.0131741	0.303439	0.0351579	0.072707	NA
MI0000270_MIMAT0022692	chr1	198828015	198828036	hsa-miR-181b-3p	MI0000270_MIMAT0022692	-	miRBase18_mature_miRNA	1.80036	0.206252	-0.417786	-0.14511	-0.138812	-0.101844	0.00175419	-0.190849	-0.227546	0.276603	0.0160268	0.193907	0.168458	0.181236	0.068752	0.00330529	0.0959855	0.0979465	6.50882	12.8692	-2.15457	-0.861398	-0.765919	-1.48133	0.530721	-1.98832	-2.32317	7.57422e-11	6.70822e-38	0.0311954	0.389019	0.443724	0.138519	0.595612	0.0467768	0.0201703	0.058413	0.109406	NA
MI0000289_MIMAT0000256	chr1	198828236	198828259	hsa-miR-181a-5p	MI0000289_MIMAT0000256	-	miRBase18_mature_miRNA	11.412	0.210798	-2.70689	-0.208437	-0.0908394	0.0860295	-0.00247571	-0.221993	-0.0768952	0.170018	0.0100641	0.124372	0.103208	0.111219	0.0423299	0.0020358	0.0597608	0.0610957	67.1223	20.9456	-21.7644	-2.01959	-0.816758	2.03236	-1.21609	-3.7147	-1.2586	0	2.06001e-97	5.0429e-105	0.0434259	0.414067	0.0421172	0.223951	0.000203449	0.208174	0.000380512	0.00143324	NA
MI0000810_MIMAT0000758	chr1	205417488	205417511	hsa-miR-135b-5p	MI0000810_MIMAT0000758	-	miRBase18_mature_miRNA	3.56094	0.176654	0.959404	-0.194025	-0.137578	-0.042781	-0.00338544	0.239566	0.0289435	0.26248	0.0154798	0.190198	0.159327	0.171619	0.0653441	0.00314286	0.0923297	0.0944547	13.5665	11.4118	5.04423	-1.21778	-0.80165	-0.654702	-1.07718	2.59467	0.306427	6.32324e-42	3.64917e-30	4.5535e-07	0.223308	0.422755	0.512659	0.281399	0.00946805	0.759279	0.00623457	0.0166175	2
MI0000810_MIMAT0004698	chr1	205417450	205417472	hsa-miR-135b-3p	MI0000810_MIMAT0004698	-	miRBase18_mature_miRNA	0.269023	0.112161	1.58675	0.160303	0.107989	-0.065825	0.00444344	0.271693	0.0312889	0.371978	0.0204849	0.243177	0.233633	0.249553	0.0891924	0.00434059	0.126668	0.129181	0.723224	5.47532	6.52509	0.68613	0.432732	-0.738011	1.02369	2.14493	0.24221	0.469543	4.36715e-08	6.79605e-11	0.492631	0.66521	0.460508	0.305979	0.0319588	0.808618	0.0321822	0.0679534	1
MI0000107_MIMAT0004515	chr1	207975836	207975858	hsa-miR-29b-2-5p	MI0000107_MIMAT0004515	-	miRBase18_mature_miRNA	2.15706	0.179172	1.26619	-0.00822487	0.0544659	-0.0428247	-0.00150529	0.0244828	0.0718339	0.181697	0.0102974	0.122463	0.111969	0.120175	0.0446353	0.00215047	0.0631307	0.0641139	11.8718	17.3998	10.3394	-0.0734566	0.453222	-0.959436	-0.699984	0.387811	1.12041	1.65922e-32	8.28559e-68	4.67571e-25	0.941443	0.650389	0.337339	0.483937	0.698156	0.262538	0.480596	0.581245	NA
MI0000735_MIMAT0004673	chr1	207975247	207975269	hsa-miR-29c-5p	MI0000735_MIMAT0004673	-	miRBase18_mature_miRNA	3.85808	0.178877	-0.617052	-0.0733006	-0.0117855	0.0369698	0.00232494	-0.0496565	0.0594719	0.144034	0.00845797	0.103847	0.0874987	0.0942374	0.0357703	0.00172203	0.0505283	0.0515735	26.7858	21.1489	-5.94195	-0.837734	-0.125062	1.03353	1.35012	-0.982744	1.15315	4.72377e-158	2.82457e-99	2.81644e-09	0.40218	0.900475	0.301354	0.176979	0.325733	0.24885	0.0354245	0.0728462	NA
MI0000735_MIMAT0000681	chr1	207975209	207975231	hsa-miR-29c-3p	MI0000735_MIMAT0000681	-	miRBase18_mature_miRNA	6.63387	0.194837	-0.485035	-0.0455095	0.02724	-0.000508413	0.0031047	-0.0785027	0.0431641	0.175948	0.0104118	0.12863	0.106815	0.115103	0.0438014	0.00210663	0.0618383	0.0632155	37.7035	18.713	-3.77077	-0.426059	0.236657	-0.0116072	1.47377	-1.26948	0.682809	0	3.87728e-78	0.000162746	0.670065	0.812923	0.990739	0.140543	0.204269	0.494728	0.057438	0.107871	NA
MI0000107_MIMAT0000100	chr1	207975794	207975817	hsa-miR-29b-3p	MI0000107_MIMAT0000100	-	miRBase18_mature_miRNA	5.61662	0.197639	0.642103	0.0328077	0.0867075	-0.0243883	-0.000174434	0.0412647	0.0279219	0.195303	0.0115508	0.142615	0.118604	0.127793	0.0486085	0.00233782	0.0686272	0.0701563	28.7585	17.1104	4.50236	0.276614	0.678499	-0.501729	-0.074614	0.601288	0.397995	7.09521e-182	1.2417e-65	6.7203e-06	0.782076	0.497455	0.615858	0.940522	0.547648	0.690634	0.835624	0.888171	NA
MI0000285_MIMAT0000266	chr1	209605510	209605532	hsa-miR-205-5p	MI0000285_MIMAT0000266	+	miRBase18_mature_miRNA	4.935	0.200113	-1.09981	0.516702	0.716807	-0.202934	0.00268726	0.81022	-0.0998217	0.60038	0.035532	0.43908	0.364527	0.392793	0.149456	0.00718793	0.211	0.21573	8.21979	5.63192	-2.50482	1.41746	1.8249	-1.35782	0.373858	3.83991	-0.462717	2.03852e-16	1.78216e-08	0.0122515	0.156349	0.0680163	0.174522	0.70851	0.000123079	0.643567	1.23016e-07	1.13667e-06	2
MI0000291_MIMAT0000272	chr1	220291257	220291278	hsa-miR-215	MI0000291_MIMAT0000272	-	miRBase18_mature_miRNA	2.82585	0.218303	-0.299715	0.150105	0.369427	-0.0450652	0.000226189	-0.123818	-0.0928456	0.216737	0.0126725	0.155064	0.1328	0.142614	0.053626	0.00257792	0.0754858	0.077164	13.0382	17.2264	-1.93285	1.13031	2.59039	-0.840362	0.087741	-1.64028	-1.20322	7.41947e-39	1.682e-66	0.0532551	0.258347	0.0095867	0.400706	0.930083	0.100947	0.22889	0.26937	0.371121	NA
MI0000488_MIMAT0000460	chr1	220291547	220291569	hsa-miR-194-5p	MI0000488_MIMAT0000460	-	miRBase18_mature_miRNA	3.08347	0.186392	0.874667	0.109184	0.201555	0.0117657	-0.00124828	-0.0686491	0.166908	0.175115	0.0102065	0.124372	0.107157	0.115263	0.0433067	0.0020831	0.061281	0.0624006	17.6082	18.262	7.03267	1.01891	1.74865	0.271683	-0.599239	-1.12024	2.67478	2.12962e-69	1.66211e-74	2.02625e-12	0.308246	0.0803516	0.785866	0.549013	0.262613	0.00747776	2.43151e-05	0.000116209	NA
MI0006442_MIMAT0005948	chr1	220373927	220373951	hsa-miR-664-5p	MI0006442_MIMAT0005948	-	miRBase18_mature_miRNA	2.0077	0.166882	1.11567	-0.0534452	-0.0141049	-0.0665059	-0.000877781	0.0733637	0.0205371	0.195767	0.0110793	0.131674	0.120377	0.129209	0.0481591	0.00232203	0.0679873	0.0691995	10.2556	15.0625	8.47295	-0.443983	-0.109164	-1.38096	-0.378023	1.07908	0.296781	1.11736e-24	2.85902e-51	2.39254e-17	0.657055	0.913073	0.167291	0.705414	0.280552	0.766634	0.479573	0.581021	NA
MI0006442_MIMAT0005949	chr1	220373890	220373913	hsa-miR-664-3p	MI0006442_MIMAT0005949	-	miRBase18_mature_miRNA	3.84099	0.18575	-0.475702	0.0106843	0.103068	0.00306912	-0.00321573	0.099176	0.0799103	0.175632	0.0103304	0.126909	0.106917	0.115083	0.0436354	0.00209837	0.0616845	0.063059	21.8695	17.9809	-3.74838	0.0999309	0.895599	0.0703354	-1.53249	1.60779	1.26723	5.06861e-106	2.75137e-72	0.000177982	0.920399	0.370467	0.943927	0.125401	0.10788	0.205073	0.273096	0.375507	NA
MI0003839_MIMAT0005792	chr1	224444750	224444772	hsa-miR-320b	MI0003839_MIMAT0005792	-	miRBase18_mature_miRNA	3.56806	0.178331	-0.606752	0.0941598	0.215633	0.00496541	-0.00130933	0.111645	0.115539	0.163451	0.00958009	0.117612	0.0997319	0.107262	0.040508	0.00194863	0.0573079	0.0585788	21.8295	18.6147	-5.15895	0.944128	2.01033	0.122578	-0.671926	1.94817	1.97236	1.21813e-105	2.4413e-77	2.48338e-07	0.345104	0.0443961	0.902441	0.501631	0.0513951	0.0485682	0.108175	0.183289	NA
MI0016011_MIMAT0018001	chr1	228285020	228285042	hsa-miR-3620	MI0016011_MIMAT0018001	+	miRBase18_mature_miRNA	0.535038	0.104026	-1.19859	-0.253239	-0.146007	0.117786	0.00315446	0.168621	0.0273298	0.317274	0.0182077	0.231969	0.184171	0.198468	0.0793181	0.00385965	0.113218	0.117657	1.68636	5.7133	-5.16703	-1.37502	-0.735671	1.48499	0.817292	1.48936	0.232283	0.0917262	1.10805e-08	2.37848e-07	0.169125	0.461931	0.137547	0.413762	0.136393	0.816318	0.190553	0.28635	NA
MI0007258_MIMAT0007399	chr1	236016299	236016321	hsa-miR-1537	MI0007258_MIMAT0007399	-	miRBase18_mature_miRNA	-0.326556	0.189169	-2.10038	-0.185354	-0.104253	0.0606509	0.0072159	0.0541984	0.192083	0.351103	0.0193185	0.246891	0.20359	0.220321	0.0861437	0.00421428	0.124884	0.126637	-0.930087	9.79213	-8.50734	-0.910429	-0.473187	0.704067	1.71225	0.433989	1.5168	0.352326	1.21704e-22	1.77975e-17	0.362596	0.63608	0.481391	0.0868505	0.664297	0.129317	0.224871	0.324657	NA
MI0017308_MIMAT0019761	chr1	243509526	243509548	hsa-miR-4677-3p	MI0017308_MIMAT0019761	+	miRBase18_mature_miRNA	3.66086	0.188514	-2.15456	-0.129287	-0.0851907	-0.0177582	-0.000503383	-0.0126571	0.0545761	0.149494	0.00881169	0.1097	0.0904198	0.0974484	0.0372699	0.00179086	0.0527323	0.0539046	24.4883	21.3937	-19.6405	-1.42985	-0.874213	-0.476475	-0.281084	-0.240026	1.01246	1.96612e-132	1.53061e-101	6.97421e-86	0.152761	0.382002	0.633736	0.778646	0.81031	0.31132	0.28371	0.387793	NA
MI0017315_MIMAT0019768	chr10	35930108	35930131	hsa-miR-4683	MI0017315_MIMAT0019768	-	miRBase18_mature_miRNA	0.859521	0.168768	-1.72221	-0.143249	0.0387799	0.0303781	-0.0018288	-0.476431	-0.140936	0.373867	0.0216515	0.270241	0.225538	0.242821	0.0939741	0.00449012	0.130092	0.131244	2.299	7.79478	-6.37287	-0.635145	0.159706	0.323261	-0.407293	-3.66227	-1.07385	0.0215049	6.45208e-15	1.85518e-10	0.525334	0.873113	0.746498	0.683792	0.000249993	0.282891	0.000443719	0.00160207	4
MI0010637_MIMAT0011163	chr10	12767323	12767345	hsa-miR-548q	MI0010637_MIMAT0011163	-	miRBase18_mature_miRNA	-0.634662	0.100142	0.833276	0.274451	0.237799	0.0141616	0.00785357	-0.00798067	-0.0354262	0.3673	0.0176096	0.203734	0.250611	0.26415	0.0803032	0.00402373	0.112199	0.111224	-1.72791	5.68677	4.09002	1.09513	0.900244	0.176351	1.95181	-0.0711298	-0.318512	0.0840038	1.29463e-08	4.31332e-05	0.273461	0.367991	0.860018	0.0509604	0.943294	0.750097	0.936126	0.958252	NA
MI0003127_MIMAT0002808	chr10	17887121	17887142	hsa-miR-511	MI0003127_MIMAT0002808	+	miRBase18_mature_miRNA	3.41528	0.166154	-0.208966	-0.485358	-0.505703	-0.0911721	-6.61763e-05	-0.154222	0.0346277	0.256831	0.0151632	0.186047	0.154957	0.167308	0.0642076	0.00308703	0.0906201	0.0923617	13.2978	10.9577	-1.12319	-3.13221	-3.02258	-1.41996	-0.0214369	-1.70186	0.374914	2.38488e-40	6.10405e-28	0.261357	0.00173494	0.0025063	0.15562	0.982897	0.0887823	0.707724	0.0371126	0.0754224	NA
MI0003128_MIMAT0002808	chr10	18134050	18134071	hsa-miR-511	MI0003128_MIMAT0002808	+	miRBase18_mature_miRNA	3.41528	0.166154	-0.208966	-0.485358	-0.505703	-0.0911721	-6.61763e-05	-0.154222	0.0346277	0.256831	0.0151632	0.186047	0.154957	0.167308	0.0642076	0.00308703	0.0906201	0.0923617	13.2978	10.9577	-1.12319	-3.13221	-3.02258	-1.41996	-0.0214369	-1.70186	0.374914	2.38488e-40	6.10405e-28	0.261357	0.00173494	0.0025063	0.15562	0.982897	0.0887823	0.707724	0.0371126	0.0754224	NA
MI0016747_MIMAT0005905	chr10	23682336	23682360	hsa-miR-1254	MI0016747_MIMAT0005905	+	miRBase18_mature_miRNA	0.0776998	0.149075	-0.592796	0.101383	0.0996485	-0.229946	-0.00356148	0.29768	0.357507	0.382011	0.0207324	0.248639	0.237819	0.255468	0.0928266	0.00444334	0.137182	0.138318	0.203397	7.19043	-2.38417	0.426303	0.390062	-2.47716	-0.801533	2.16996	2.58468	0.838825	6.45868e-13	0.0171179	0.669887	0.696491	0.0132433	0.422823	0.0300098	0.00974689	0.0340878	0.0709396	3
MI0016001_MIMAT0017988	chr10	35368536	35368557	hsa-miR-3611	MI0016001_MIMAT0017988	-	miRBase18_mature_miRNA	0.135354	0.151372	-0.86974	-0.199304	0.0243003	0.0497835	-0.000610777	-0.236691	-0.203002	0.399031	0.0221452	0.268822	0.241874	0.258185	0.0994407	0.00478516	0.135107	0.138473	0.339205	6.83543	-3.23537	-0.824	0.0941199	0.500635	-0.12764	-1.75188	-1.46601	0.734455	8.17606e-12	0.00121485	0.40994	0.925014	0.616628	0.898434	0.0797943	0.142647	0.199908	0.297288	NA
MI0019116_MIMAT0022259	chr10	43493077	43493099	hsa-miR-5100	MI0019116_MIMAT0022259	+	miRBase18_mature_miRNA	0.797546	0.123028	0.0258676	-0.173944	-0.0997792	-0.0795321	0.000807123	0.258315	0.1684	0.366001	0.0209357	0.252444	0.221191	0.238075	0.0905804	0.00437593	0.129715	0.132402	2.17908	5.87646	0.102469	-0.786399	-0.419109	-0.878028	0.184446	1.9914	1.27189	0.0293256	4.19121e-09	0.918385	0.431634	0.675137	0.379929	0.853664	0.0464372	0.203413	0.140409	0.223172	NA
MI0003780_MIMAT0005794	chr10	65132771	65132793	hsa-miR-1296	MI0003780_MIMAT0005794	-	miRBase18_mature_miRNA	3.10387	0.155481	-1.63032	0.0937316	0.152924	0.0169694	-0.00249199	0.121536	0.0529057	0.197656	0.0115995	0.14392	0.120441	0.129535	0.0490527	0.00235778	0.0694347	0.071119	15.7034	13.4041	-11.328	0.778239	1.18056	0.345942	-1.05692	1.75036	0.743904	1.43305e-55	5.71858e-41	9.53881e-30	0.436428	0.237778	0.729386	0.290548	0.0800559	0.456935	0.183606	0.278422	NA
MI0006388_MIMAT0005905	chr10	70519091	70519115	hsa-miR-1254	MI0006388_MIMAT0005905	+	miRBase18_mature_miRNA	0.0804172	0.148712	-0.591269	0.104601	0.101816	-0.226514	-0.00363919	0.297449	0.360698	0.381521	0.0207031	0.248302	0.237573	0.255214	0.0926766	0.00443671	0.137041	0.138149	0.21078	7.18306	-2.38125	0.440292	0.398946	-2.44413	-0.820245	2.17052	2.61093	0.833059	6.81663e-13	0.0172539	0.659726	0.689933	0.0145201	0.412076	0.0299675	0.00902958	0.0322607	0.0679534	3
MI0017310_MIMAT0019763	chr10	90823100	90823122	hsa-miR-4679	MI0017310_MIMAT0019763	+	miRBase18_mature_miRNA	-1.1465	0.146538	-0.7471	0.585046	0.582717	-0.0213949	0.0118221	0.0168822	0.0328445	0.393046	0.0190686	0.229153	0.267171	0.280519	0.0856646	0.00423278	0.121018	0.122056	-2.91697	7.68475	-3.26026	2.18978	2.07728	-0.249752	2.793	0.139501	0.269093	0.00353455	1.53293e-14	0.00111309	0.0285401	0.0377757	0.802779	0.00522221	0.889054	0.787858	0.963714	0.973548	NA
MI0017311_MIMAT0019763	chr10	90823137	90823159	hsa-miR-4679	MI0017311_MIMAT0019763	-	miRBase18_mature_miRNA	-1.15887	0.147306	-0.749649	0.585469	0.579741	-0.0182938	0.0120394	0.0109976	0.0265464	0.393608	0.0190935	0.229411	0.267462	0.280849	0.0857714	0.00423986	0.12107	0.12209	-2.94422	7.71495	-3.26771	2.18898	2.06425	-0.213286	2.83958	0.0908374	0.217432	0.00323769	1.21029e-14	0.00108423	0.0285982	0.0389945	0.831104	0.00451731	0.927622	0.827872	0.974617	0.980275	NA
MI0000114_MIMAT0000104	chr10	91352512	91352535	hsa-miR-107	MI0000114_MIMAT0000104	-	miRBase18_mature_miRNA	6.71325	0.196325	-2.35161	-0.0739014	0.00124301	-0.0224154	0.00281382	-0.068916	0.260174	0.207636	0.0122898	0.151901	0.126034	0.13582	0.0516948	0.00248619	0.0729907	0.074616	32.3319	15.9747	-15.4812	-0.586358	0.00915192	-0.433611	1.13178	-0.944176	3.48684	2.495e-229	1.91926e-57	4.64748e-54	0.557635	0.992698	0.664571	0.257727	0.34508	0.000488767	2.95352e-07	2.55848e-06	3
MI0014185_MIMAT0019210	chr10	97824077	97824099	hsa-miR-3157-3p	MI0014185_MIMAT0019210	-	miRBase18_mature_miRNA	0.385489	0.207641	-3.2005	0.100688	0.210161	-0.0192225	-0.00333364	0.0473206	0.0490616	0.287923	0.0158539	0.227109	0.174598	0.186493	0.0714909	0.00338552	0.101581	0.10563	1.33886	13.0972	-14.0924	0.576683	1.12691	-0.268881	-0.984675	0.465842	0.464468	0.180615	3.41775e-39	4.23199e-45	0.564154	0.259779	0.788021	0.324784	0.641329	0.642313	0.881081	0.922778	NA
MI0006349_MIMAT0005878	chr10	100155027	100155049	hsa-miR-1287	MI0006349_MIMAT0005878	-	miRBase18_mature_miRNA	1.81095	0.160691	-0.332093	-0.0168682	0.0693612	-0.0640875	0.0014314	0.0387169	-0.01947	0.190638	0.0107159	0.128612	0.117494	0.125805	0.0467041	0.002253	0.0657009	0.067059	9.49944	14.9956	-2.58213	-0.143567	0.55134	-1.3722	0.635329	0.589291	-0.290342	2.11031e-21	7.85019e-51	0.00981921	0.885842	0.5814	0.170001	0.525214	0.555666	0.771555	0.55976	0.652794	NA
MI0014186_MIMAT0015032	chr10	103361222	103361244	hsa-miR-3158-3p	MI0014186_MIMAT0015032	+	miRBase18_mature_miRNA	1.33896	0.207119	-0.618863	0.167792	0.257811	-0.122287	-0.00100734	0.10605	0.193952	0.227412	0.0127481	0.152896	0.141765	0.151705	0.0552804	0.0026572	0.0788715	0.0801094	5.88782	16.2471	-4.04761	1.1836	1.69942	-2.21213	-0.379097	1.3446	2.42109	3.91312e-09	2.34289e-59	5.17422e-05	0.236572	0.0892405	0.026958	0.704616	0.178756	0.015474	0.0510862	0.0988904	NA
MI0014187_MIMAT0015032	chr10	103361183	103361205	hsa-miR-3158-3p	MI0014187_MIMAT0015032	-	miRBase18_mature_miRNA	1.34199	0.207183	-0.619075	0.167866	0.258097	-0.122947	-0.00105905	0.105963	0.193489	0.227858	0.0127769	0.153255	0.142036	0.151998	0.055398	0.00266267	0.079034	0.0802788	5.88959	16.2154	-4.0395	1.18186	1.69803	-2.21934	-0.397741	1.34073	2.41022	3.87163e-09	3.92394e-59	5.3565e-05	0.237262	0.0895022	0.0264636	0.690821	0.180008	0.015943	0.0525201	0.101383	NA
MI0003129_MIMAT0002809	chr10	104196276	104196298	hsa-miR-146b-5p	MI0003129_MIMAT0002809	+	miRBase18_mature_miRNA	11.7939	0.168454	-1.23715	-0.360049	-0.370229	-0.0225458	-0.0003327	0.0800907	0.0517765	0.210092	0.0124362	0.153686	0.127534	0.137435	0.0523072	0.00251565	0.0738468	0.0754964	56.137	13.5454	-8.04987	-2.82316	-2.69385	-0.431026	-0.132252	1.08455	0.685814	0	8.4304e-42	8.28837e-16	0.00475534	0.00706316	0.666449	0.894785	0.27812	0.49283	0.568087	0.659437	NA
MI0003129_MIMAT0004766	chr10	104196312	104196334	hsa-miR-146b-3p	MI0003129_MIMAT0004766	+	miRBase18_mature_miRNA	6.01188	0.157926	-1.57098	-0.272966	-0.296258	-0.0339135	-0.00215783	0.0961369	0.130501	0.232293	0.013749	0.169932	0.140957	0.151912	0.057847	0.00278197	0.0816896	0.0835107	25.8805	11.4864	-9.24471	-1.93652	-1.95019	-0.586262	-0.775649	1.17686	1.56269	1.10369e-147	1.54442e-30	2.35886e-20	0.0528035	0.051153	0.557699	0.437956	0.239253	0.118126	0.298076	0.40424	NA
MI0006444_MIMAT0005951	chr10	105154057	105154079	hsa-miR-1307-3p	MI0006444_MIMAT0005951	-	miRBase18_mature_miRNA	4.05568	0.167372	0.626588	-0.118963	-0.11639	-0.0515286	-0.00163077	0.109014	0.0510495	0.193326	0.0113927	0.140011	0.117402	0.126489	0.0481054	0.00231382	0.0679652	0.0694569	20.9785	14.6912	4.47527	-1.01329	-0.920161	-1.07116	-0.704794	1.60397	0.734981	1.03148e-97	7.34318e-49	7.63163e-06	0.310922	0.357489	0.284097	0.480938	0.10872	0.462351	0.264089	0.365297	NA
MI0006444_MIMAT0022727	chr10	105154097	105154118	hsa-miR-1307-5p	MI0006444_MIMAT0022727	-	miRBase18_mature_miRNA	6.20639	0.168587	-0.594229	-0.0941951	-0.0567006	-0.0455563	-0.00267943	0.0495824	-0.0963852	0.277993	0.0164518	0.203262	0.168763	0.181857	0.0692119	0.0033286	0.0977074	0.099894	22.3257	10.2473	-2.92347	-0.55815	-0.311787	-0.658215	-0.804972	0.507458	-0.964875	2.07945e-110	1.2167e-24	0.00346156	0.576742	0.755202	0.5104	0.420836	0.611834	0.334607	0.199242	0.296934	NA
MI0006344_MIMAT0005874	chr10	112748735	112748757	hsa-miR-548e	MI0006344_MIMAT0005874	+	miRBase18_mature_miRNA	1.64716	0.211816	-0.767886	-0.154986	-0.179103	-0.17117	0.0050385	-0.0926416	-0.0828991	0.26728	0.0154682	0.1877	0.162216	0.174754	0.0663388	0.00319328	0.0931934	0.0949084	6.1627	13.6937	-4.09103	-0.955433	-1.02488	-2.58023	1.57785	-0.99408	-0.873464	7.15161e-10	1.10753e-42	4.29454e-05	0.339359	0.305418	0.00987336	0.114601	0.320184	0.38241	0.587564	0.677508	NA
MI0010629_MIMAT0010133	chr10	115933909	115933931	hsa-miR-2110	MI0010629_MIMAT0010133	-	miRBase18_mature_miRNA	1.78626	0.233937	-0.216277	-0.0452932	-0.104851	-0.106878	0.00276332	0.362319	0.0079754	0.274387	0.0159663	0.194369	0.167128	0.179705	0.0678618	0.00327007	0.0960904	0.0984403	6.50998	14.6519	-1.11271	-0.271008	-0.583463	-1.57494	0.845035	3.77061	0.0810177	7.51604e-11	1.31044e-48	0.265833	0.786385	0.559582	0.11527	0.398091	0.000162851	0.935428	3.93156e-06	2.43266e-05	2
MI0015825_MIMAT0016847	chr10	132760896	132760921	hsa-miR-378c	MI0015825_MIMAT0016847	-	miRBase18_mature_miRNA	3.61464	0.183414	2.77673	-0.310719	-0.341921	-0.0103126	0.00173561	0.047508	0.112476	0.191412	0.0112668	0.137963	0.115836	0.124933	0.047667	0.0022949	0.0674072	0.0687755	18.8841	16.2793	20.1267	-2.6824	-2.73684	-0.216347	0.75629	0.704791	1.63541	1.54056e-79	1.38529e-59	4.3057e-90	0.00730971	0.00620333	0.828718	0.449475	0.48094	0.101963	0.232076	0.332978	NA
MI0003130_MIMAT0002810	chr10	135061075	135061097	hsa-miR-202-5p	MI0003130_MIMAT0002810	-	miRBase18_mature_miRNA	-0.881601	0.212125	0.172524	1.62568	1.85856	0.206315	-0.00473734	0.226092	0.120875	0.524303	0.0274649	0.331816	0.363143	0.379621	0.116484	0.0056077	0.165061	0.169475	-1.68147	7.72348	0.519938	4.4767	4.89583	1.77119	-0.844792	1.36975	0.713229	0.092671	1.132e-14	0.603107	7.58061e-06	9.78912e-07	0.0765293	0.398227	0.170766	0.475704	0.372913	0.483948	NA
MI0000286_MIMAT0000267	chr11	568111	568133	hsa-miR-210	MI0000286_MIMAT0000267	-	miRBase18_mature_miRNA	3.9319	0.152429	-0.0763796	0.0183091	0.0244657	0.0778728	0.00339606	-0.0150545	0.109666	0.192913	0.0113667	0.139994	0.117213	0.126279	0.0479316	0.00230715	0.0677199	0.0691606	20.3817	13.4102	-0.545593	0.156205	0.193744	1.62466	1.47197	-0.222305	1.58567	2.42893e-92	5.27152e-41	0.585346	0.875872	0.846376	0.104234	0.141029	0.824076	0.112815	0.0680745	0.122534	NA
MI0005416_MIMAT0006790	chr11	2017997	2018017	hsa-miR-675-3p	MI0005416_MIMAT0006790	-	miRBase18_mature_miRNA	0.656388	0.104652	0.807157	0.516845	0.451566	0.0012692	-0.00681213	0.389893	0.148168	0.432074	0.0242812	0.293185	0.275623	0.293688	0.103914	0.00500721	0.148784	0.152419	1.51916	4.31002	2.75306	1.87518	1.53757	0.0122139	-1.36046	2.62053	0.972113	0.128723	1.63237e-05	0.00590402	0.0607674	0.124154	0.990255	0.173683	0.00877924	0.330994	0.018188	0.0420143	1
MI0002467_MIMAT0002173	chr11	2155371	2155392	hsa-miR-483-3p	MI0002467_MIMAT0002173	-	miRBase18_mature_miRNA	0.634613	0.193876	-2.59096	0.218373	0.209859	-0.0550857	-0.00711535	0.0573593	0.19126	0.38454	0.0221343	0.286079	0.236359	0.254003	0.0951651	0.00453269	0.136924	0.139895	1.65032	8.75909	-9.05679	0.923901	0.826208	-0.578844	-1.56979	0.418914	1.36717	0.0988783	1.96829e-18	1.3434e-19	0.355538	0.408686	0.562695	0.116465	0.675279	0.171572	0.305751	0.412228	NA
MI0016846_MIMAT0019019	chr11	10529823	10529843	hsa-miR-4485	MI0016846_MIMAT0019019	-	miRBase18_mature_miRNA	1.93772	0.0803262	-1.81762	0.197726	0.0517416	0.658775	0.00937345	-0.206334	-0.0832166	0.510359	0.0301524	0.375241	0.309437	0.333457	0.126764	0.00611203	0.178985	0.182965	3.79677	2.66401	-4.84389	0.638987	0.155168	5.19687	1.53361	-1.1528	-0.454822	0.000146594	0.00772157	1.27323e-06	0.522831	0.876689	2.02667e-07	0.125126	0.248992	0.649237	0.459547	0.565659	NA
MI0000473_MIMAT0000242	chr11	43602957	43602978	hsa-miR-129-5p	MI0000473_MIMAT0000242	+	miRBase18_mature_miRNA	0.0555946	0.128439	1.32087	0.165584	0.544498	-0.240691	-0.00262706	0.723491	0.667716	0.47037	0.0265237	0.318155	0.292873	0.312553	0.114036	0.00548809	0.168135	0.171875	0.118193	4.84244	4.15166	0.56538	1.7421	-2.11066	-0.478684	4.30303	3.8849	0.905914	1.28257e-06	3.30076e-05	0.571815	0.0814907	0.0348015	0.632163	1.68476e-05	0.000102371	0.000102442	0.000435537	1
MI0000448_MIMAT0004593	chr11	57408690	57408712	hsa-miR-130a-5p	MI0000448_MIMAT0004593	+	miRBase18_mature_miRNA	-0.085823	0.111449	0.501486	0.17558	0.200504	0.181288	0.00647218	-0.18571	-0.0598243	0.341154	0.0179085	0.210261	0.21848	0.232585	0.0793304	0.00391653	0.11059	0.110498	-0.251567	6.22322	2.38507	0.803643	0.862069	2.28523	1.65253	-1.67926	-0.541406	0.801376	4.87049e-10	0.017076	0.421603	0.388649	0.0222994	0.0984272	0.0931007	0.588228	0.196124	0.29355	NA
MI0000448_MIMAT0000425	chr11	57408724	57408746	hsa-miR-130a-3p	MI0000448_MIMAT0000425	+	miRBase18_mature_miRNA	7.45116	0.197186	-1.01307	0.0401636	0.178329	0.0808558	8.56989e-05	-0.152441	0.00443573	0.147364	0.00872135	0.10776	0.0894656	0.0964066	0.0366863	0.00176439	0.0517925	0.0529475	50.5629	22.6095	-9.40112	0.448928	1.84976	2.20398	0.0485713	-2.9433	0.083776	0	3.49082e-113	5.39848e-21	0.653484	0.0643487	0.027526	0.961261	0.00324734	0.933235	0.000389875	0.00146045	NA
MI0008329_MIMAT0007881	chr11	61582680	61582701	hsa-miR-1908	MI0008329_MIMAT0007881	-	miRBase18_mature_miRNA	0.230726	0.160715	-1.21226	-0.0252699	-0.0782632	-0.206116	-0.00516526	0.195543	0.312659	0.411288	0.0230429	0.282484	0.248791	0.269497	0.102421	0.00488214	0.150383	0.15171	0.560983	6.97458	-4.29142	-0.101571	-0.290404	-2.01243	-1.05799	1.3003	2.0609	0.574809	3.06775e-12	1.77536e-05	0.919097	0.771507	0.0441742	0.29006	0.193499	0.0393126	0.119436	0.197539	NA
MI0000234_MIMAT0000222	chr11	64658674	64658695	hsa-miR-192-5p	MI0000234_MIMAT0000222	-	miRBase18_mature_miRNA	7.46729	0.198703	-1.05259	0.168603	0.238655	0.00458605	0.000472291	-0.0937893	0.0934955	0.164959	0.00976291	0.120637	0.100148	0.107919	0.0410665	0.00197504	0.0579782	0.0592711	45.2675	20.3528	-8.72529	1.68353	2.21142	0.111674	0.23913	-1.61767	1.57742	0	4.38545e-92	2.65499e-18	0.0922719	0.027007	0.911082	0.811005	0.105735	0.114699	0.000601935	0.00209619	NA
MI0000732_MIMAT0000460	chr11	64658875	64658897	hsa-miR-194-5p	MI0000732_MIMAT0000460	-	miRBase18_mature_miRNA	3.33847	0.189455	0.661584	0.0753316	0.159532	0.00885555	-0.000780913	-0.0708266	0.153055	0.169431	0.00990844	0.121047	0.103436	0.111317	0.0419743	0.00201904	0.059362	0.0604927	19.704	19.1206	5.4655	0.728294	1.43314	0.210975	-0.386774	-1.19313	2.53013	1.9913e-86	1.70226e-81	4.61612e-08	0.466433	0.151818	0.832907	0.698924	0.232819	0.011402	3.808e-05	0.000173615	NA
MI0006354_MIMAT0005882	chr11	70130091	70130113	hsa-miR-548k	MI0006354_MIMAT0005882	+	miRBase18_mature_miRNA	3.27624	0.22095	-4.0638	-0.125281	-0.0533002	-0.0292323	0.000506401	-0.0820502	0.0363945	0.193169	0.0115383	0.150827	0.115955	0.125073	0.0484178	0.00232059	0.0685754	0.0703679	16.9605	19.1492	-26.9434	-1.08042	-0.426153	-0.603753	0.218221	-1.1965	0.517204	1.61052e-64	9.81961e-82	6.80787e-160	0.279954	0.669996	0.546008	0.827257	0.231503	0.605014	0.102907	0.175651	NA
MI0016065_MIMAT0019220	chr11	70718393	70718415	hsa-miR-3664-3p	MI0016065_MIMAT0019220	-	miRBase18_mature_miRNA	-0.310319	0.199629	-2.21128	-0.0647811	0.236037	0.00240307	0.00302963	-0.175242	-0.0121651	0.372526	0.0202734	0.260433	0.224968	0.239608	0.0915409	0.00439471	0.127027	0.130147	-0.833013	9.84683	-8.49076	-0.287957	0.985096	0.0262514	0.689381	-1.37956	-0.0934718	0.404837	7.07402e-23	2.05286e-17	0.773379	0.324577	0.979057	0.490583	0.167721	0.925529	0.218044	0.320816	NA
MI0000261_MIMAT0000250	chr11	72326146	72326168	hsa-miR-139-5p	MI0000261_MIMAT0000250	-	miRBase18_mature_miRNA	4.38558	0.167658	-0.436124	0.235464	0.306756	-0.0185659	-0.00153353	0.256685	0.130888	0.180577	0.0106465	0.131283	0.109923	0.118347	0.0448545	0.00215749	0.0633916	0.0648245	24.2865	15.7478	-3.32202	2.14208	2.59201	-0.413915	-0.710792	4.04919	2.01912	2.72186e-130	7.11278e-56	0.000893672	0.0321874	0.00954156	0.678936	0.477213	5.13947e-05	0.0434753	0.000233783	0.00091532	1
MI0000261_MIMAT0004552	chr11	72326109	72326131	hsa-miR-139-3p	MI0000261_MIMAT0004552	-	miRBase18_mature_miRNA	2.2648	0.173401	0.835162	0.222342	0.263049	-0.0616326	-0.00230675	0.343247	0.145128	0.218907	0.012628	0.153342	0.135068	0.144827	0.0537662	0.00258849	0.0764185	0.0782098	10.3459	13.7314	5.44641	1.64616	1.8163	-1.14631	-0.891156	4.49168	1.85562	4.36614e-25	6.58067e-43	5.13979e-08	0.0997313	0.0693247	0.251668	0.372845	7.0664e-06	0.0635073	1.62525e-05	8.10288e-05	1
MI0016851_MIMAT0019024	chr11	74110345	74110367	hsa-miR-548al	MI0016851_MIMAT0019024	+	miRBase18_mature_miRNA	1.17646	0.177721	-1.68631	0.0821543	0.108441	-0.0584697	-0.00149641	0.0158244	0.0302672	0.208889	0.0114109	0.142823	0.128871	0.137982	0.0511143	0.00244987	0.0724028	0.0739818	5.63199	15.5747	-11.807	0.637494	0.785906	-1.1439	-0.610811	0.21856	0.409117	1.78144e-08	1.08173e-54	3.59174e-32	0.523803	0.431923	0.252665	0.541325	0.826993	0.682454	0.917655	0.948519	NA
MI0000808_MIMAT0000756	chr11	75046151	75046171	hsa-miR-326	MI0000808_MIMAT0000756	-	miRBase18_mature_miRNA	3.84133	0.170696	-0.437898	-0.381104	-0.269591	0.128823	0.00173334	-0.277125	0.0376311	0.241496	0.0142701	0.175678	0.146229	0.157659	0.0601843	0.00289593	0.0849337	0.0866717	15.9064	11.9617	-2.49262	-2.60622	-1.70996	2.14048	0.598543	-3.26284	0.43418	5.72126e-57	5.63708e-33	0.0126805	0.00915481	0.0872732	0.032316	0.549478	0.00110301	0.664158	2.57042e-05	0.000122007	4
MI0005543_MIMAT0004926	chr11	79113120	79113143	hsa-miR-708-5p	MI0005543_MIMAT0004926	-	miRBase18_mature_miRNA	3.49599	0.151528	0.121746	0.183611	0.294232	0.19033	-0.00141194	0.0944549	0.0945268	0.233862	0.0137653	0.169439	0.142483	0.153344	0.058022	0.00279262	0.0819974	0.083826	14.9489	11.008	0.718524	1.28865	1.91878	3.28031	-0.505598	1.15193	1.12766	1.58247e-50	3.49835e-28	0.472434	0.197519	0.0550125	0.00103695	0.613139	0.249352	0.259466	0.471731	0.574533	NA
MI0005543_MIMAT0004927	chr11	79113075	79113097	hsa-miR-708-3p	MI0005543_MIMAT0004927	-	miRBase18_mature_miRNA	2.44905	0.15725	-0.106955	0.0914887	0.215765	0.0735328	-0.00263235	0.106539	0.0686579	0.243591	0.0141945	0.173393	0.149153	0.160197	0.0602089	0.0028983	0.0851817	0.0871159	10.054	11.0782	-0.616837	0.613388	1.34687	1.2213	-0.90824	1.25073	0.788121	8.82314e-24	1.59971e-28	0.537343	0.53962	0.178023	0.221974	0.363751	0.211034	0.430626	0.457763	0.564465	NA
MI0006371_MIMAT0022720	chr11	93466856	93466878	hsa-miR-1304-3p	MI0006371_MIMAT0022720	-	miRBase18_mature_miRNA	2.49982	0.171544	-1.08607	-0.346929	-0.299837	-0.045499	-0.00145816	0.0730305	0.0334773	0.223819	0.0131204	0.160808	0.134278	0.144921	0.0560769	0.0026961	0.0793622	0.0811255	11.1689	13.0746	-6.75384	-2.58366	-2.06897	-0.811368	-0.540839	0.920218	0.412661	5.7878e-29	4.60083e-39	1.43987e-11	0.00977569	0.0385491	0.417154	0.588619	0.357459	0.679855	0.636618	0.722056	NA
MI0014197_MIMAT0015041	chr11	96074610	96074629	hsa-miR-1260b	MI0014197_MIMAT0015041	+	miRBase18_mature_miRNA	2.50794	0.153461	-0.07381	-0.0297809	-0.110973	0.0693474	-0.00201784	0.190561	0.017634	0.223964	0.0130315	0.158822	0.136365	0.146793	0.0554763	0.00267459	0.0785938	0.080383	11.198	11.7761	-0.464734	-0.218391	-0.755981	1.25004	-0.754449	2.42463	0.219375	4.17164e-29	5.18116e-32	0.642122	0.827124	0.449661	0.211286	0.450579	0.0153238	0.826358	0.00900328	0.0226883	NA
MI0000742_MIMAT0000685	chr11	111383674	111383697	hsa-miR-34b-5p	MI0000742_MIMAT0000685	+	miRBase18_mature_miRNA	4.947	0.252142	-2.28041	0.512632	0.572179	-0.212558	-0.00522616	0.487595	0.0485377	0.545155	0.0322626	0.398693	0.331024	0.356688	0.135705	0.00652638	0.191597	0.195891	9.07449	7.81529	-5.71971	1.54862	1.60414	-1.56632	-0.800776	2.5449	0.247779	1.14215e-19	5.48347e-15	1.06708e-08	0.121472	0.108682	0.117274	0.423262	0.0109309	0.804305	0.00608391	0.0163388	2
MI0000742_MIMAT0004676	chr11	111383711	111383733	hsa-miR-34b-3p	MI0000742_MIMAT0004676	+	miRBase18_mature_miRNA	4.55305	0.253526	-2.01675	0.471162	0.602335	-0.268362	-0.00314877	0.576323	0.123269	0.553212	0.0327367	0.404531	0.335934	0.361969	0.137703	0.00662245	0.194425	0.198785	8.23022	7.74438	-4.98541	1.40254	1.66405	-1.94884	-0.47547	2.96425	0.620113	1.8687e-16	9.60502e-15	6.18298e-07	0.160753	0.0961026	0.0513148	0.634452	0.00303425	0.535184	0.00244847	0.0075413	2
MI0000743_MIMAT0000686	chr11	111384175	111384198	hsa-miR-34c-5p	MI0000743_MIMAT0000686	+	miRBase18_mature_miRNA	7.38113	0.250634	0.514715	0.514587	0.58114	-0.23953	-0.00124041	0.559512	0.0111223	0.539398	0.0319286	0.394566	0.327444	0.35286	0.134293	0.00645866	0.189594	0.19383	13.684	7.84984	1.30451	1.57153	1.64694	-1.78363	-0.192054	2.9511	0.0573815	1.26495e-42	4.16553e-15	0.19206	0.116061	0.0995706	0.074483	0.8477	0.00316639	0.954241	0.000431875	0.00158354	2
MI0000743_MIMAT0004677	chr11	111384208	111384230	hsa-miR-34c-3p	MI0000743_MIMAT0004677	+	miRBase18_mature_miRNA	4.19453	0.243028	-0.975128	0.487519	0.581574	-0.242042	-0.00386299	0.587056	0.187518	0.560539	0.0331645	0.40975	0.340438	0.366808	0.139511	0.00670938	0.19699	0.201409	7.48302	7.32795	-2.37981	1.43203	1.5855	-1.73493	-0.57576	2.98013	0.93103	7.26346e-14	2.33703e-13	0.0173215	0.152135	0.112853	0.0827528	0.564777	0.00288131	0.351838	0.00469674	0.0133395	2
MI0016854_MIMAT0019027	chr11	118781473	118781490	hsa-miR-4492	MI0016854_MIMAT0019027	+	miRBase18_mature_miRNA	0.429345	0.138832	-0.328222	0.725824	0.732395	-0.122698	0.00860573	0.678381	0.194992	0.365336	0.0207213	0.253992	0.229343	0.244661	0.0879269	0.0042481	0.125323	0.128611	1.17521	6.69998	-1.29225	3.16479	2.99351	-1.39546	2.02578	5.41307	1.51613	0.239913	2.08443e-11	0.19627	0.00155193	0.00275784	0.162878	0.0427872	6.19539e-08	0.129486	1.88103e-08	2.06914e-07	1
MI0016056_MIMAT0018076	chr11	118889701	118889718	hsa-miR-3656	MI0016056_MIMAT0018076	+	miRBase18_mature_miRNA	1.61661	0.142272	1.32742	0.227272	0.174332	0.0835671	0.00603468	0.346753	0.151851	0.334065	0.0194554	0.238284	0.204131	0.219484	0.082308	0.00397316	0.116693	0.119266	4.8392	7.31271	5.57075	1.11336	0.794285	1.0153	1.51886	2.9715	1.27321	1.30365e-06	2.618e-13	2.53651e-08	0.265552	0.42703	0.309964	0.128798	0.00296351	0.202945	0.00809956	0.0207109	1
MI0000446_MIMAT0000423	chr11	121970516	121970538	hsa-miR-125b-5p	MI0000446_MIMAT0000423	-	miRBase18_mature_miRNA	7.09753	0.188966	-0.304215	0.251099	0.24006	-0.0814338	-4.32967e-05	0.218888	0.117818	0.199367	0.0117989	0.145792	0.121041	0.130432	0.0496312	0.00238696	0.070072	0.0716371	35.6003	16.0155	-2.08663	2.0745	1.8405	-1.64078	-0.0181388	3.12376	1.64465	1.38768e-277	9.95467e-58	0.0369215	0.038033	0.0656953	0.100843	0.985528	0.00178558	0.100042	0.00788317	0.0202335	NA
MI0000446_MIMAT0004592	chr11	121970476	121970498	hsa-miR-125b-1-3p	MI0000446_MIMAT0004592	-	miRBase18_mature_miRNA	4.016	0.18668	-2.20955	0.338509	0.270001	-0.0469944	-0.0021881	0.353596	0.224843	0.236293	0.0139546	0.172739	0.143678	0.154753	0.0587354	0.00282444	0.0830719	0.084958	16.9959	13.3776	-12.7912	2.35602	1.74472	-0.800104	-0.774701	4.2565	2.64653	8.814e-65	8.16912e-41	1.83599e-37	0.0184721	0.0810338	0.423651	0.438516	2.07652e-05	0.00813232	0.000194882	0.000794429	1
MI0000061_MIMAT0010195	chr11	122017230	122017252	hsa-let-7a-2-3p	MI0000061_MIMAT0010195	-	miRBase18_mature_miRNA	0.167936	0.126395	0.219386	-0.189704	-0.333291	-0.0885487	0.00169817	0.356122	0.167207	0.375117	0.020664	0.244783	0.224777	0.243679	0.0920623	0.00449527	0.134018	0.135753	0.44769	6.11665	0.896248	-0.843964	-1.36775	-0.961835	0.377769	2.65728	1.2317	0.654377	9.55641e-10	0.37012	0.39869	0.171391	0.336133	0.705602	0.00787737	0.218059	0.0214218	0.0489945	1
MI0000102_MIMAT0000098	chr11	122022982	122023004	hsa-miR-100-5p	MI0000102_MIMAT0000098	-	miRBase18_mature_miRNA	8.83649	0.211867	-0.308522	-0.034262	-0.110175	-0.0507799	0.00167459	0.163919	0.0715883	0.184801	0.0109388	0.135177	0.112182	0.120891	0.0460099	0.00221279	0.0649568	0.0664076	47.8162	19.3684	-2.28236	-0.305413	-0.911364	-1.10367	0.756777	2.5235	1.07801	0	1.42638e-83	0.0224681	0.760052	0.362104	0.269734	0.449184	0.0116192	0.281028	0.0336416	0.0704339	NA
MI0000102_MIMAT0004512	chr11	122022947	122022969	hsa-miR-100-3p	MI0000102_MIMAT0004512	-	miRBase18_mature_miRNA	2.93372	0.176281	-2.67758	0.00560141	0.033166	-0.0535141	-0.000342596	0.177099	0.225393	0.227326	0.0134318	0.16902	0.137497	0.148183	0.056613	0.0027192	0.0804749	0.0823802	12.9054	13.1242	-15.8418	0.0407385	0.223818	-0.945262	-0.125991	2.20067	2.73601	4.19829e-38	2.39376e-39	1.60236e-56	0.967504	0.822899	0.344525	0.899739	0.0277594	0.006219	0.0256395	0.0571324	1
MI0000061_MIMAT0000062	chr11	122017275	122017297	hsa-let-7a-5p	MI0000061_MIMAT0000062	-	miRBase18_mature_miRNA	11.4624	0.193376	-0.651326	0.0603436	0.107457	-0.00981468	-5.66326e-05	-0.0438906	0.0136577	0.124181	0.00735076	0.0908396	0.0753832	0.081235	0.0309176	0.00148694	0.0436491	0.0446241	92.3038	26.3069	-7.17007	0.800492	1.32279	-0.317446	-0.0380866	-1.00553	0.306061	0	1.59922e-152	7.49603e-13	0.423426	0.185904	0.750905	0.969619	0.314641	0.759558	0.260196	0.362317	NA
MI0000457_MIMAT0004598	chr12	7073275	7073297	hsa-miR-141-5p	MI0000457_MIMAT0004598	+	miRBase18_mature_miRNA	3.55705	0.207094	-0.178465	-0.19694	-0.101814	-0.0279602	0.00166588	-0.000622316	-0.0493691	0.232684	0.0137218	0.168715	0.14123	0.152122	0.0579016	0.00278551	0.0816941	0.0835145	15.2871	15.0924	-1.05779	-1.39446	-0.66929	-0.482891	0.598053	-0.00761764	-0.591144	9.32694e-53	1.81742e-51	0.290152	0.163178	0.503311	0.629173	0.549804	0.993922	0.554424	0.741545	0.813119	NA
MI0000457_MIMAT0000432	chr12	7073317	7073339	hsa-miR-141-3p	MI0000457_MIMAT0000432	+	miRBase18_mature_miRNA	9.63765	0.208396	-2.51146	-0.0353601	0.0138896	0.0684541	0.00212778	-0.120044	-0.0800331	0.228614	0.0135326	0.167237	0.138778	0.149551	0.0569187	0.00273743	0.0803571	0.0821522	42.1568	15.3995	-15.0174	-0.254796	0.092875	1.20266	0.777291	-1.49388	-0.974205	0	1.6491e-53	5.64789e-51	0.798881	0.926003	0.229106	0.436987	0.135206	0.329955	0.32385	0.431332	NA
MI0000650_MIMAT0004657	chr12	7072865	7072887	hsa-miR-200c-5p	MI0000650_MIMAT0004657	+	miRBase18_mature_miRNA	0.0144978	0.173334	0.859955	0.00733106	0.0376584	0.00983693	0.00182946	0.00333247	0.14291	0.357168	0.0192159	0.22335	0.222349	0.238529	0.0856499	0.00417532	0.121979	0.122051	0.040591	9.02037	3.85026	0.0329709	0.157877	0.11485	0.43816	0.0273201	1.1709	0.967622	1.87453e-19	0.000117995	0.973698	0.874554	0.908564	0.66127	0.978204	0.241638	0.324277	0.431332	NA
MI0000650_MIMAT0000617	chr12	7072904	7072927	hsa-miR-200c-3p	MI0000650_MIMAT0000617	+	miRBase18_mature_miRNA	6.85132	0.202158	1.74632	-0.198758	-0.102458	-0.0327735	-0.000530429	0.0858145	0.0193339	0.210455	0.0124555	0.153878	0.127755	0.137669	0.0523967	0.00251997	0.0739738	0.0756262	32.5548	16.2304	11.3487	-1.55578	-0.744232	-0.625487	-0.21049	1.16007	0.25565	1.79157e-232	3.076e-59	7.52666e-30	0.11976	0.456736	0.531651	0.833285	0.246022	0.798221	0.411434	0.52125	NA
MI0006353_MIMAT0005881	chr12	49048276	49048300	hsa-miR-1291	MI0006353_MIMAT0005881	-	miRBase18_mature_miRNA	1.54776	0.186286	0.53589	-0.0435269	0.0962442	-0.0949377	0.0046059	0.0375834	0.0890799	0.255613	0.0146884	0.177228	0.156283	0.167828	0.0629365	0.00303513	0.0889478	0.0906025	6.05508	12.6826	3.02374	-0.278513	0.573469	-1.50847	1.51753	0.422534	0.983194	1.4035e-09	7.38766e-37	0.00249675	0.780619	0.566327	0.131435	0.129133	0.672636	0.325512	0.592156	0.68149	NA
MI0000279_MIMAT0000226	chr12	54385545	54385567	hsa-miR-196a-5p	MI0000279_MIMAT0000226	+	miRBase18_mature_miRNA	0.616624	0.133672	0.343216	0.84958	0.710019	-0.0353768	-0.00319935	0.047638	0.0011268	0.487616	0.0276514	0.337278	0.310261	0.331083	0.117547	0.0056523	0.166019	0.169446	1.26457	4.83419	1.01761	2.73828	2.14454	-0.300959	-0.566027	0.286943	0.00664988	0.206026	1.33688e-06	0.308865	0.00617619	0.0319897	0.763446	0.571376	0.774156	0.994694	0.935678	0.958252	NA
MI0003628_MIMAT0003283	chr12	54427793	54427815	hsa-miR-615-3p	MI0003628_MIMAT0003283	+	miRBase18_mature_miRNA	1.02646	0.116207	-1.40744	0.469696	0.331651	-0.245391	-0.0107977	0.839275	0.490156	0.487234	0.0282764	0.35289	0.301004	0.323152	0.119872	0.00574346	0.174768	0.179507	2.10671	4.1097	-3.98832	1.56043	1.0263	-2.04711	-1.87999	4.80221	2.73057	0.0351424	3.96165e-05	6.65432e-05	0.118658	0.30475	0.0406476	0.0601089	1.56924e-06	0.00632255	1.69255e-05	8.32376e-05	1
MI0000811_MIMAT0004699	chr12	54731023	54731045	hsa-miR-148b-5p	MI0000811_MIMAT0004699	+	miRBase18_mature_miRNA	4.60253	0.192733	0.0253253	-0.0531719	-0.00070371	-0.0202197	-0.00175532	0.00439352	-0.0176633	0.151642	0.00894093	0.109977	0.0921769	0.0992761	0.0377201	0.00181399	0.0532418	0.0544194	30.3512	21.5563	0.230279	-0.576846	-0.00708841	-0.536046	-0.967652	0.08252	-0.324578	2.41936e-202	4.6239e-103	0.817875	0.564044	0.994344	0.591927	0.333218	0.934233	0.745501	0.87622	0.922778	NA
MI0000811_MIMAT0000759	chr12	54731061	54731083	hsa-miR-148b-3p	MI0000811_MIMAT0000759	+	miRBase18_mature_miRNA	7.4293	0.198897	-0.225339	-0.0713733	-0.0367948	0.0480024	0.000865098	0.0508907	0.0441225	0.123735	0.0073223	0.0904593	0.0751158	0.0809444	0.0308036	0.00148151	0.0434898	0.0444602	60.042	27.1633	-2.49106	-0.950177	-0.454569	1.55834	0.583929	1.17017	0.992404	0	1.76577e-162	0.0127364	0.342022	0.649419	0.119153	0.559268	0.241931	0.321	0.491182	0.590752	NA
MI0003629_MIMAT0003284	chr12	57913005	57913027	hsa-miR-616-5p	MI0003629_MIMAT0003284	-	miRBase18_mature_miRNA	1.30278	0.187639	-3.00178	0.0199566	0.0676779	-0.0182999	0.00520459	-0.0204992	0.125902	0.228167	0.0132207	0.175615	0.13669	0.147261	0.0565438	0.00271872	0.0806533	0.0824942	5.70977	14.1928	-17.0929	0.145999	0.459578	-0.323642	1.91435	-0.254164	1.52619	1.13126e-08	1.0154e-45	1.67583e-65	0.883922	0.645819	0.746209	0.0555753	0.799369	0.126962	0.0686828	0.123309	NA
MI0000750_MIMAT0004681	chr12	58218402	58218424	hsa-miR-26a-2-3p	MI0000750_MIMAT0004681	-	miRBase18_mature_miRNA	2.76667	0.203018	-1.22956	-0.0455676	-0.02236	-0.0225991	0.00309659	0.0229716	-0.054475	0.226006	0.0132572	0.162971	0.137412	0.1479	0.0560948	0.00270014	0.0791361	0.0809174	12.2416	15.3138	-7.54469	-0.331614	-0.151183	-0.402874	1.14682	0.290279	-0.673217	1.86309e-34	6.18512e-53	4.53354e-14	0.740181	0.879831	0.687041	0.251455	0.771603	0.500809	0.489094	0.589465	NA
MI0000750_MIMAT0000082	chr12	58218440	58218462	hsa-miR-26a-5p	MI0000750_MIMAT0000082	-	miRBase18_mature_miRNA	12.3522	0.191436	-3.38593	-0.0157877	0.0725278	0.113588	0.00209159	-0.0374095	0.0123584	0.143769	0.00851031	0.105171	0.0872736	0.0940485	0.0357946	0.00172149	0.0505344	0.0516633	85.9167	22.4946	-32.1946	-0.1809	0.771175	3.17334	1.21498	-0.740278	0.239211	0	4.68476e-112	2.09821e-227	0.856446	0.440603	0.00150696	0.224372	0.459132	0.810942	0.470248	0.573736	NA
MI0000434_MIMAT0000415	chr12	62997470	62997492	hsa-let-7i-5p	MI0000434_MIMAT0000415	+	miRBase18_mature_miRNA	8.86549	0.164346	-1.17037	0.0933108	0.139144	-0.0476004	-0.000586828	0.158422	0.12239	0.152089	0.00900233	0.111248	0.0923263	0.0994926	0.0378651	0.00182108	0.0534585	0.0546527	58.2915	18.2559	-10.5204	1.01066	1.39853	-1.2571	-0.322243	2.96346	2.2394	0	1.85658e-74	6.96094e-26	0.312178	0.161953	0.208716	0.747269	0.00304197	0.0251296	0.0141102	0.0336027	NA
MI0000434_MIMAT0004585	chr12	62997526	62997548	hsa-let-7i-3p	MI0000434_MIMAT0004585	+	miRBase18_mature_miRNA	3.30686	0.155057	-0.00660797	0.125487	0.122498	-0.0397649	0.00292245	0.234327	0.0777893	0.173624	0.010154	0.124598	0.105928	0.113947	0.0429621	0.00206922	0.0607822	0.0621492	19.0461	15.2706	-0.0530344	1.18465	1.07504	-0.925581	1.41235	3.8552	1.25165	7.07677e-81	1.20131e-52	0.957705	0.236157	0.282357	0.354664	0.157848	0.000115636	0.210696	0.000141749	0.000588214	1
MI0016417_MIMAT0018187	chr12	69978559	69978581	hsa-miR-3913-5p	MI0016417_MIMAT0018187	-	miRBase18_mature_miRNA	2.04962	0.183888	-0.183387	0.0622761	0.127919	-0.0148003	0.000969241	0.000929334	0.0299574	0.169912	0.0095757	0.114694	0.105097	0.112592	0.0414822	0.00200169	0.0585576	0.0595632	12.0628	19.2036	-1.59893	0.59256	1.13613	-0.356787	0.484211	0.0158704	0.502951	1.66016e-33	3.45084e-82	0.109837	0.553476	0.255904	0.721251	0.628236	0.987338	0.614999	0.807442	0.868878	NA
MI0016418_MIMAT0018187	chr12	69978523	69978545	hsa-miR-3913-5p	MI0016418_MIMAT0018187	+	miRBase18_mature_miRNA	1.91885	0.179873	-0.0601442	0.0869012	0.13659	-0.0103474	0.0015503	-0.0060014	0.0189196	0.179663	0.0101082	0.121024	0.111324	0.119242	0.0437801	0.00211397	0.061761	0.062803	10.6803	17.7948	-0.496961	0.780613	1.14549	-0.23635	0.733358	-0.0971713	0.301253	1.25924e-26	7.76125e-71	0.619216	0.43503	0.252007	0.813161	0.46334	0.92259	0.763222	0.885332	0.922778	NA
MI0003632_MIMAT0003287	chr12	81329574	81329597	hsa-miR-618	MI0003632_MIMAT0003287	-	miRBase18_mature_miRNA	0.881409	0.191261	-0.0708646	0.0712032	0.287741	0.0642271	-0.000890049	-0.33091	0.00111516	0.322846	0.0182276	0.217414	0.200683	0.214777	0.0788992	0.00379568	0.110517	0.111492	2.73012	10.4929	-0.325944	0.354804	1.33972	0.81404	-0.23449	-2.9942	0.0100022	0.00633104	9.30858e-26	0.744467	0.722737	0.180337	0.415622	0.814604	0.00275165	0.99202	0.000642988	0.00222795	4
MI0000812_MIMAT0004700	chr12	95702220	95702242	hsa-miR-331-5p	MI0000812_MIMAT0004700	+	miRBase18_mature_miRNA	2.55581	0.173249	-0.788732	0.0421915	0.135799	0.00461604	-9.07945e-05	-0.0190085	0.0269895	0.160319	0.00920481	0.11195	0.098427	0.105611	0.0394741	0.0019005	0.0557358	0.056849	15.9421	18.8216	-7.04539	0.428658	1.28585	0.116938	-0.0477739	-0.341047	0.474758	3.2353e-57	5.02761e-79	1.8494e-12	0.668172	0.198497	0.906909	0.961896	0.733068	0.634959	0.609834	0.696236	NA
MI0000812_MIMAT0000760	chr12	95702255	95702276	hsa-miR-331-3p	MI0000812_MIMAT0000760	+	miRBase18_mature_miRNA	4.00763	0.142904	-0.0778945	0.0526141	0.0426775	-0.0170309	-0.000854681	0.0525224	0.00488198	0.20235	0.0119198	0.146764	0.12309	0.132567	0.0502939	0.00241928	0.0710163	0.0725839	19.8054	11.9888	-0.530746	0.427443	0.321932	-0.338626	-0.35328	0.739583	0.0672598	2.67334e-87	4.06753e-33	0.595595	0.669057	0.747504	0.734891	0.723879	0.459553	0.946375	0.651966	0.735267	NA
MI0000453_MIMAT0000428	chr12	97957611	97957634	hsa-miR-135a-5p	MI0000453_MIMAT0000428	+	miRBase18_mature_miRNA	1.93094	0.249859	-0.404265	0.412654	0.576575	0.113722	0.00345755	-0.222392	0.0306658	0.35206	0.0206515	0.253805	0.215409	0.2316	0.0870579	0.00418898	0.122842	0.125431	5.48469	12.0988	-1.59282	1.91568	2.48953	1.30628	0.825392	-1.81039	0.244484	4.14198e-08	1.07107e-33	0.111201	0.0554064	0.0127911	0.191459	0.409149	0.0702354	0.806856	0.0352519	0.072707	NA
MI0016429_MIMAT0018197	chr12	104985471	104985493	hsa-miR-3922-3p	MI0016429_MIMAT0018197	+	miRBase18_mature_miRNA	0.894411	0.160968	-2.14906	-0.31671	-0.493015	-0.163708	-0.00064207	0.295565	0.214221	0.331286	0.0192729	0.249559	0.191162	0.209026	0.0842158	0.00403434	0.123217	0.125947	2.69981	8.35207	-8.61145	-1.65676	-2.35863	-1.94392	-0.159151	2.39874	1.70089	0.00693784	6.7078e-17	7.21426e-18	0.097567	0.0183424	0.0519056	0.87355	0.0164514	0.0889639	0.055681	0.104856	NA
MI0016859_MIMAT0019032	chr12	110271154	110271171	hsa-miR-4497	MI0016859_MIMAT0019032	+	miRBase18_mature_miRNA	-0.96471	0.157501	0.9232	0.72093	0.889427	-0.167297	-0.00093475	0.341073	0.117042	0.508877	0.0255301	0.298554	0.354077	0.36954	0.112934	0.00544621	0.160847	0.164803	-1.89576	6.16923	3.09224	2.03608	2.40685	-1.48137	-0.171633	2.12049	0.710197	0.0579912	6.86245e-10	0.00198653	0.0417421	0.0160909	0.138509	0.863726	0.033965	0.477582	0.0663486	0.120365	NA
MI0008190_MIMAT0006764	chr13	41301963	41301982	hsa-miR-320d	MI0008190_MIMAT0006764	-	miRBase18_mature_miRNA	1.41266	0.166224	1.26688	0.109321	0.22065	-0.0522926	-0.000235248	0.00633731	-0.0129519	0.215572	0.011838	0.139076	0.13608	0.145027	0.0519865	0.00250991	0.0729572	0.0741281	6.55308	14.0416	9.10927	0.803364	1.52144	-1.00589	-0.0937278	0.0868634	-0.174723	5.6364e-11	8.67265e-45	8.29391e-20	0.421764	0.128149	0.314469	0.925325	0.93078	0.861297	0.950556	0.965022	NA
MI0016003_MIMAT0017990	chr13	50570600	50570622	hsa-miR-3613-5p	MI0016003_MIMAT0017990	-	miRBase18_mature_miRNA	3.83523	0.18322	0.940668	-0.0113575	0.0763821	0.0903844	-0.00307006	-0.0214149	0.0089877	0.261164	0.0154129	0.189741	0.158758	0.17099	0.0649564	0.00312435	0.0917058	0.0937311	14.6852	11.8874	4.95764	-0.0715397	0.446705	1.39146	-0.982622	-0.233517	0.0958882	8.02557e-49	1.37553e-32	7.13536e-07	0.942968	0.655088	0.164085	0.325793	0.81536	0.923609	0.919232	0.948519	NA
MI0016003_MIMAT0017991	chr13	50570561	50570585	hsa-miR-3613-3p	MI0016003_MIMAT0017991	-	miRBase18_mature_miRNA	1.89496	0.179969	-1.15963	-0.0240784	0.116704	-0.0492738	-0.00154402	0.00288834	0.0739697	0.237527	0.0137249	0.167825	0.145111	0.155832	0.0588099	0.00282446	0.0832177	0.0849395	7.97787	13.1126	-6.90975	-0.165931	0.748908	-0.837849	-0.546661	0.0347082	0.870852	1.48876e-15	2.78969e-39	4.85504e-12	0.868212	0.453912	0.402115	0.584612	0.972312	0.383835	0.528693	0.624642	NA
MI0000069_MIMAT0000068	chr13	50623302	50623324	hsa-miR-15a-5p	MI0000069_MIMAT0000068	-	miRBase18_mature_miRNA	6.17088	0.202361	-0.551487	0.0339573	0.146354	0.00716378	-0.000619953	-0.124205	0.127198	0.175948	0.0104096	0.128571	0.106834	0.11512	0.0437973	0.00210634	0.0618368	0.0632071	35.0722	19.44	-4.28934	0.31785	1.27132	0.163567	-0.294328	-2.00859	2.0124	1.78725e-269	3.54306e-84	1.79205e-05	0.750599	0.203616	0.870072	0.768508	0.0445805	0.044178	9.63024e-06	5.25493e-05	NA
MI0000069_MIMAT0004488	chr13	50623265	50623287	hsa-miR-15a-3p	MI0000069_MIMAT0004488	-	miRBase18_mature_miRNA	0.0884926	0.138754	-0.0864513	-0.175602	0.0230944	-0.0933215	-0.000991201	-0.163396	0.0343507	0.371687	0.0198428	0.232967	0.229136	0.24535	0.0909641	0.00439716	0.127032	0.12628	0.238083	6.99264	-0.371088	-0.766366	0.0941283	-1.02592	-0.225419	-1.28626	0.272021	0.811816	2.69752e-12	0.710572	0.443458	0.925007	0.304931	0.821654	0.198351	0.785606	0.169425	0.261495	NA
MI0000070_MIMAT0000069	chr13	50623162	50623184	hsa-miR-16-5p	MI0000070_MIMAT0000069	-	miRBase18_mature_miRNA	9.30973	0.218569	-2.39125	-0.00226312	0.128135	0.017452	0.000791913	-0.0806119	0.203672	0.199054	0.0117828	0.145612	0.120834	0.130214	0.0495589	0.00238347	0.0699673	0.0715299	46.7698	18.5499	-16.4221	-0.0187291	0.984031	0.352145	0.332252	-1.15214	2.84738	0	8.17381e-77	1.3291e-60	0.985057	0.3251	0.724729	0.739699	0.249264	0.00440813	7.57751e-06	4.30428e-05	NA
MI0000070_MIMAT0004489	chr13	50623120	50623142	hsa-miR-16-1-3p	MI0000070_MIMAT0004489	-	miRBase18_mature_miRNA	-0.0417373	0.145896	1.53504	-0.454587	-0.431597	-0.0609857	0.0057036	0.153116	0.124068	0.327512	0.0171396	0.194884	0.19534	0.211867	0.0791937	0.0039484	0.112937	0.111562	-0.127437	8.51221	7.87668	-2.32716	-2.03711	-0.770082	1.44453	1.35577	1.1121	0.898594	1.70649e-17	3.36193e-15	0.0199566	0.0416392	0.441251	0.148589	0.175173	0.266097	0.38711	0.496791	NA
MI0017336_MIMAT0019802	chr13	52126772	52126794	hsa-miR-4703-3p	MI0017336_MIMAT0019802	+	miRBase18_mature_miRNA	0.0732439	0.175823	-0.306232	0.0251543	0.324374	0.263792	-0.000261698	-0.582922	0.0883776	0.39176	0.0216162	0.255473	0.243104	0.260499	0.0948446	0.00458897	0.133312	0.130959	0.186961	8.13384	-1.19869	0.103471	1.2452	2.78131	-0.0570275	-4.37263	0.674848	0.851691	4.15893e-16	0.230649	0.917589	0.213057	0.00541402	0.954523	1.22761e-05	0.499772	1.78534e-08	2.05685e-07	4
MI0000071_MIMAT0000070	chr13	92002871	92002894	hsa-miR-17-5p	MI0000071_MIMAT0000070	+	miRBase18_mature_miRNA	5.01442	0.206643	0.567098	0.0600501	0.143921	0.0371038	-0.0014208	-0.0702734	0.2033	0.180557	0.01067	0.131606	0.109694	0.118188	0.044922	0.00216044	0.0634495	0.0648296	27.772	19.3667	4.30906	0.547431	1.21773	0.825961	-0.657643	-1.10755	3.13591	9.45893e-170	1.47464e-83	1.63953e-05	0.584082	0.223327	0.408826	0.510767	0.268057	0.00171322	1.53999e-06	1.06721e-05	NA
MI0000071_MIMAT0000071	chr13	92002908	92002930	hsa-miR-17-3p	MI0000071_MIMAT0000071	+	miRBase18_mature_miRNA	3.78644	0.199736	-0.621203	0.0148894	0.13663	-0.00895697	-0.000323859	-0.0765788	0.190695	0.183216	0.0107877	0.13266	0.111435	0.120019	0.0455274	0.00218935	0.0643618	0.0656831	20.6665	18.515	-4.68268	0.133615	1.1384	-0.196738	-0.147925	-1.18982	2.90325	6.93039e-95	1.56179e-76	2.83154e-06	0.893707	0.254952	0.844032	0.882402	0.234118	0.00369309	3.91637e-06	2.43266e-05	NA
MI0000072_MIMAT0000072	chr13	92003009	92003032	hsa-miR-18a-5p	MI0000072_MIMAT0000072	+	miRBase18_mature_miRNA	2.95074	0.19606	0.775282	-0.028907	0.0103397	0.0811759	-0.000579606	-0.0453888	0.251634	0.257481	0.0151457	0.185766	0.156487	0.168624	0.0639669	0.00307792	0.0905376	0.0923119	11.46	12.945	4.17344	-0.184725	0.0613184	1.26903	-0.188311	-0.501325	2.72591	2.09422e-30	2.50913e-38	3.00032e-05	0.853445	0.951106	0.204431	0.850633	0.616142	0.00641245	0.000283491	0.00108541	3
MI0000072_MIMAT0002891	chr13	92003050	92003073	hsa-miR-18a-3p	MI0000072_MIMAT0002891	+	miRBase18_mature_miRNA	0.894044	0.1797	-0.652667	-0.048967	0.0105146	-0.0757982	0.00262977	0.00735957	0.314446	0.321448	0.0183873	0.222511	0.195287	0.210599	0.0791891	0.00381928	0.113429	0.114485	2.7813	9.77302	-2.93319	-0.250744	0.0499274	-0.95718	0.688551	0.0648828	2.74662	0.00541415	1.47002e-22	0.00335495	0.802012	0.96018	0.338477	0.491106	0.948267	0.00602127	0.00150924	0.00498049	3
MI0000073_MIMAT0004490	chr13	92003157	92003179	hsa-miR-19a-5p	MI0000073_MIMAT0004490	+	miRBase18_mature_miRNA	-0.144213	0.194133	-2.45479	-0.0432254	0.122189	-0.0042979	0.0036594	-0.280519	-0.103925	0.370095	0.0204172	0.26831	0.222401	0.238183	0.0916751	0.00439305	0.126187	0.128532	-0.389666	9.50831	-9.14907	-0.194358	0.513003	-0.0468818	0.832997	-2.22304	-0.808553	0.696784	1.93777e-21	5.74241e-20	0.845895	0.607949	0.962607	0.404846	0.0262128	0.418772	0.0638852	0.117434	NA
MI0000073_MIMAT0000073	chr13	92003192	92003215	hsa-miR-19a-3p	MI0000073_MIMAT0000073	+	miRBase18_mature_miRNA	4.88868	0.175438	-1.6584	-0.0296299	-0.010631	0.00785983	0.00467511	-0.0710639	0.124559	0.287016	0.0169806	0.209848	0.174221	0.187745	0.0714451	0.00343633	0.100881	0.103117	17.0328	10.3316	-7.90286	-0.17007	-0.0566246	0.110012	1.36049	-0.704433	1.20794	4.69211e-65	5.06876e-25	2.72584e-15	0.864955	0.954844	0.9124	0.173674	0.481163	0.227071	0.0691748	0.123552	NA
MI0000074_MIMAT0000074	chr13	92003498	92003521	hsa-miR-19b-3p	MI0000074_MIMAT0000074	+	miRBase18_mature_miRNA	6.14807	0.174699	-1.25986	-0.00449803	0.0372345	0.0222004	0.00389668	-0.118235	0.120759	0.233859	0.0138394	0.171008	0.141966	0.152985	0.0582185	0.00280003	0.0821959	0.0840241	26.2896	12.6233	-7.36724	-0.0316838	0.243386	0.381329	1.39166	-1.43846	1.43719	2.51992e-152	1.57083e-36	1.74191e-13	0.974724	0.807706	0.702959	0.164026	0.150304	0.150663	0.00256946	0.00784421	NA
MI0000076_MIMAT0000075	chr13	92003325	92003348	hsa-miR-20a-5p	MI0000076_MIMAT0000075	+	miRBase18_mature_miRNA	5.48174	0.204615	1.00524	0.00340715	0.0285957	-0.00302437	-0.00130479	-0.103519	0.130803	0.174303	0.0103057	0.127167	0.105856	0.114066	0.0433816	0.00208631	0.0612568	0.0625976	31.4495	19.8546	7.90491	0.0321867	0.250694	-0.0697155	-0.625407	-1.68992	2.08958	4.2642e-217	1.0058e-87	2.68128e-15	0.974323	0.802051	0.94442	0.531704	0.0910424	0.0366551	3.61152e-05	0.000165747	NA
MI0000076_MIMAT0004493	chr13	92003361	92003383	hsa-miR-20a-3p	MI0000076_MIMAT0004493	+	miRBase18_mature_miRNA	0.860407	0.165384	0.571368	-0.0344205	0.128342	0.0306661	0.000783389	-0.113512	0.135727	0.262838	0.0144262	0.169033	0.162827	0.174469	0.0636866	0.00308797	0.0902163	0.0904193	3.27352	11.4641	3.38022	-0.211393	0.735615	0.481517	0.253691	-1.25822	1.50108	0.00106216	1.99764e-30	0.000724272	0.83258	0.461965	0.630149	0.799734	0.208313	0.133335	0.00492126	0.0139201	NA
MI0000093_MIMAT0004507	chr13	92003577	92003600	hsa-miR-92a-1-5p	MI0000093_MIMAT0004507	+	miRBase18_mature_miRNA	1.06012	0.180402	-1.03192	0.0800628	0.168587	0.00928961	0.00134917	-0.105099	0.172846	0.286354	0.0162963	0.198149	0.175857	0.188976	0.0701577	0.00338145	0.0997437	0.100858	3.70214	11.0702	-5.20779	0.455271	0.892109	0.13241	0.398991	-1.05369	1.71376	0.000213786	1.75102e-28	1.91108e-07	0.648914	0.372335	0.89466	0.689899	0.292026	0.0865729	0.00420311	0.0120844	NA
MI0000093_MIMAT0000092	chr13	92003614	92003636	hsa-miR-92a-3p	MI0000093_MIMAT0000092	+	miRBase18_mature_miRNA	9.22165	0.186506	-2.28031	0.0274668	0.0830285	-0.025762	0.000251583	-0.0163263	0.227539	0.22783	0.0134861	0.166663	0.138302	0.149038	0.0567233	0.00272803	0.0800821	0.0818706	40.476	13.8295	-13.6821	0.1986	0.557095	-0.454169	0.0922214	-0.203869	2.77925	0	1.69255e-43	1.29804e-42	0.842576	0.577462	0.649707	0.926522	0.838456	0.00544848	0.000526586	0.00187141	3
MI0017338_MIMAT0019805	chr13	102698323	102698345	hsa-miR-4705	MI0017338_MIMAT0019805	-	miRBase18_mature_miRNA	-0.289473	0.159816	-0.47077	0.447187	0.532505	-0.00234629	-0.000792277	0.287016	-0.0762787	0.363346	0.0185063	0.220886	0.245101	0.256548	0.0826876	0.00400908	0.116487	0.121384	-0.796687	8.63578	-2.13128	1.8245	2.07566	-0.0283753	-0.197621	2.46393	-0.628407	0.425633	5.83297e-18	0.033066	0.068076	0.0379257	0.977363	0.843342	0.0137421	0.529737	0.000422131	0.00156437	1
MI0017340_MIMAT0019808	chr14	23426165	23426187	hsa-miR-4707-3p	MI0017340_MIMAT0019808	-	miRBase18_mature_miRNA	1.13157	0.100772	-1.6711	0.344329	0.204456	0.0117498	-0.00944664	-0.0363111	0.548331	0.633113	0.037296	0.466532	0.385531	0.416426	0.157281	0.00754435	0.225455	0.228645	1.78732	2.70196	-3.58196	0.893128	0.490977	0.0747058	-1.25215	-0.161057	2.39818	0.0738863	0.0068932	0.000341024	0.371789	0.623443	0.940449	0.210516	0.872048	0.016477	0.0054337	0.0149427	3
MI0003638_MIMAT0003293	chr14	31483911	31483933	hsa-miR-624-5p	MI0003638_MIMAT0003293	-	miRBase18_mature_miRNA	0.0125223	0.208401	-0.798642	-0.114455	-0.0170247	-0.0699393	0.00619065	-0.108069	0.277546	0.351099	0.0194973	0.232369	0.212316	0.229155	0.0856578	0.00415662	0.122834	0.122539	0.0356659	10.6887	-3.43696	-0.539076	-0.0742936	-0.816497	1.48935	-0.8798	2.26496	0.971549	1.14967e-26	0.000588285	0.589835	0.940777	0.414216	0.136396	0.378967	0.0235151	0.000547181	0.00193468	3
MI0003638_MIMAT0004807	chr14	31483874	31483895	hsa-miR-624-3p	MI0003638_MIMAT0004807	-	miRBase18_mature_miRNA	-0.142565	0.181303	-1.42203	-0.227134	-0.16684	-0.0962043	0.000723562	0.0385475	0.229865	0.406532	0.0225638	0.276719	0.238758	0.259185	0.101365	0.00488923	0.147	0.147717	-0.350685	8.03511	-5.13888	-0.951313	-0.64371	-0.949089	0.147991	0.262229	1.55612	0.725825	9.34965e-16	2.76374e-07	0.341446	0.519764	0.342575	0.88235	0.793145	0.119679	0.161537	0.250998	NA
MI0003639_MIMAT0003294	chr14	65937833	65937854	hsa-miR-625-5p	MI0003639_MIMAT0003294	+	miRBase18_mature_miRNA	2.57814	0.165288	-1.42587	-0.311696	-0.22415	-0.0977626	0.00120738	0.124086	0.0787447	0.220118	0.0129253	0.159656	0.132289	0.14265	0.0550178	0.00264522	0.0779591	0.0797746	11.7125	12.788	-8.93085	-2.35619	-1.57133	-1.77693	0.456437	1.59168	0.98709	1.09942e-31	1.91446e-37	4.22733e-19	0.0184637	0.116106	0.0755801	0.648076	0.111457	0.323599	0.287698	0.391698	NA
MI0003639_MIMAT0004808	chr14	65937870	65937892	hsa-miR-625-3p	MI0003639_MIMAT0004808	+	miRBase18_mature_miRNA	1.50842	0.156317	0.243843	0.224227	0.252307	-0.0607123	0.00259525	0.351286	0.113116	0.268449	0.0153817	0.186901	0.165818	0.177648	0.0656121	0.00316635	0.0932467	0.0954766	5.61902	10.1625	1.30466	1.35225	1.42027	-0.925321	0.819633	3.76727	1.18475	1.92042e-08	2.91419e-24	0.192008	0.176296	0.15553	0.354799	0.412425	0.00016504	0.236117	0.000214197	0.000868063	1
MI0017342_MIMAT0019811	chr14	74946877	74946899	hsa-miR-4709-5p	MI0017342_MIMAT0019811	-	miRBase18_mature_miRNA	0.798354	0.15022	-1.91963	-0.0777289	-0.0454744	-0.101526	-0.00322177	0.261116	0.0562291	0.324738	0.0186407	0.241098	0.194599	0.209136	0.0815136	0.00388764	0.116939	0.121592	2.45845	8.05869	-7.96204	-0.39943	-0.217439	-1.24552	-0.828721	2.23293	0.462441	0.0139538	7.71165e-16	1.6923e-15	0.689576	0.827866	0.212942	0.407262	0.0255537	0.643765	0.0294714	0.0636251	1
MI0006394_MIMAT0005911	chr14	77732573	77732591	hsa-miR-1260a	MI0006394_MIMAT0005911	+	miRBase18_mature_miRNA	3.6517	0.171145	-1.31985	-0.206916	-0.154566	0.107489	-0.00280449	0.0507545	0.0910254	0.202133	0.0119296	0.14719	0.122386	0.13191	0.0503636	0.00242294	0.0712606	0.0728342	18.0659	14.3463	-8.967	-1.69068	-1.17176	2.13425	-1.15747	0.712239	1.24976	5.91933e-73	1.12446e-46	3.04696e-19	0.0908978	0.241295	0.0328222	0.24708	0.476317	0.211386	0.452502	0.558973	NA
MI0000805_MIMAT0004694	chr14	100576009	100576030	hsa-miR-342-5p	MI0000805_MIMAT0004694	+	miRBase18_mature_miRNA	3.76335	0.168847	0.223388	-0.464868	-0.32137	0.00859535	-0.00105203	-0.0930231	0.083142	0.220661	0.0130312	0.15987	0.133365	0.143818	0.0550822	0.00264922	0.0777899	0.0793879	17.0549	12.9571	1.39731	-3.48567	-2.23455	0.156046	-0.397109	-1.19582	1.04729	3.21344e-65	2.14085e-38	0.162319	0.000490904	0.0254466	0.875997	0.691287	0.231765	0.294967	0.027853	0.0609253	NA
MI0000805_MIMAT0000753	chr14	100576051	100576074	hsa-miR-342-3p	MI0000805_MIMAT0000753	+	miRBase18_mature_miRNA	6.9765	0.182268	-1.1191	-0.380122	-0.333639	0.0214337	-0.00177462	-0.038046	0.0902477	0.194834	0.0115322	0.142489	0.118247	0.127432	0.0485142	0.00233322	0.0684964	0.0700219	35.8074	15.8051	-7.85397	-3.21464	-2.61817	0.441802	-0.760591	-0.555446	1.28885	8.46165e-281	2.87039e-56	4.03086e-15	0.0013061	0.00884039	0.658633	0.446901	0.57859	0.19745	0.0788352	0.139369	NA
MI0003772_MIMAT0010214	chr14	100575774	100575792	hsa-miR-151b	MI0003772_MIMAT0010214	-	miRBase18_mature_miRNA	6.25591	0.198438	-2.08402	0.079548	0.187736	0.00851887	-0.00231028	-0.116503	-0.00488357	0.169548	0.0100325	0.124007	0.102949	0.110929	0.0422071	0.00202973	0.0595874	0.060917	36.8976	19.7796	-16.8057	0.772692	1.6924	0.201835	-1.13822	-1.95515	-0.0801676	5.04667e-298	4.46543e-87	2.21614e-63	0.439705	0.0905696	0.840046	0.255028	0.0505648	0.936104	0.0408821	0.0825985	NA
MI0000825_MIMAT0000772	chr14	100774212	100774234	hsa-miR-345-5p	MI0000825_MIMAT0000772	+	miRBase18_mature_miRNA	5.64507	0.189221	-3.40601	0.0551567	0.123124	-0.0927497	0.000951718	0.0107873	0.0304591	0.182041	0.0107815	0.133825	0.110437	0.119008	0.0453388	0.00217976	0.0640323	0.0654907	31.0099	17.5506	-25.4512	0.499439	1.03459	-2.0457	0.436617	0.168466	0.465091	3.9697e-211	5.88669e-69	6.85262e-143	0.61747	0.300862	0.0407855	0.662389	0.866217	0.641866	0.882045	0.922778	NA
MI0000472_MIMAT0004604	chr14	101349337	101349359	hsa-miR-127-5p	MI0000472_MIMAT0004604	+	miRBase18_mature_miRNA	1.95293	0.145	1.29132	0.194909	0.16442	-0.106656	-0.00583645	0.682821	0.240559	0.321099	0.0186535	0.227429	0.197146	0.211693	0.0792073	0.0038131	0.113149	0.116009	6.08202	7.77334	5.6779	0.988653	0.776694	-1.34655	-1.53063	6.03468	2.07363	1.18681e-09	7.64408e-15	1.36357e-08	0.322833	0.437339	0.178126	0.12586	1.59275e-09	0.0381133	6.76224e-10	1.61594e-08	1
MI0000472_MIMAT0000446	chr14	101349371	101349393	hsa-miR-127-3p	MI0000472_MIMAT0000446	+	miRBase18_mature_miRNA	7.55779	0.16325	-2.07995	0.2629	0.172578	-0.0939278	-0.00608435	0.831759	0.346794	0.30068	0.0177978	0.219956	0.182529	0.196696	0.0748592	0.00360024	0.105693	0.108057	25.1357	9.17246	-9.45619	1.44032	0.877385	-1.25473	-1.68998	7.86956	3.20935	2.02744e-139	4.62341e-20	3.19375e-21	0.149777	0.380278	0.209578	0.0910308	3.55889e-15	0.00133034	1.63203e-14	5.65498e-12	1
MI0000475_MIMAT0000448	chr14	101351052	101351075	hsa-miR-136-5p	MI0000475_MIMAT0000448	+	miRBase18_mature_miRNA	3.15978	0.176061	-0.511686	0.0312554	0.0506916	-0.147866	-0.00160197	0.439206	0.151422	0.258666	0.0152183	0.187287	0.157359	0.169403	0.0642571	0.00309039	0.0909832	0.0931081	12.2157	11.569	-2.73209	0.198625	0.299237	-2.30117	-0.518372	4.82734	1.62631	2.56364e-34	5.91687e-31	0.00629339	0.842556	0.76476	0.0213822	0.604199	1.38372e-06	0.103884	1.27719e-06	9.03158e-06	1
MI0000475_MIMAT0004606	chr14	101351086	101351108	hsa-miR-136-3p	MI0000475_MIMAT0004606	+	miRBase18_mature_miRNA	5.44201	0.1987	-2.98933	0.0563005	0.076468	-0.134202	-0.00159861	0.450422	0.205869	0.263624	0.0156045	0.193099	0.160005	0.172418	0.0656348	0.00315622	0.0927087	0.0948069	20.6431	12.7335	-15.4808	0.351868	0.443504	-2.04467	-0.506494	4.85846	2.17146	1.12591e-94	3.85099e-37	4.67659e-54	0.724937	0.657401	0.0408873	0.61251	1.18301e-06	0.0298967	4.22693e-06	2.59227e-05	1
MI0000806_MIMAT0004695	chr14	101340851	101340872	hsa-miR-337-5p	MI0000806_MIMAT0004695	+	miRBase18_mature_miRNA	0.483355	0.145846	-0.947362	0.0535727	0.0152135	-0.0955351	-0.000387869	0.97281	0.531091	0.364515	0.0207701	0.255373	0.220907	0.237371	0.088967	0.00430717	0.13311	0.136885	1.32602	7.02191	-3.70972	0.242512	0.0640918	-1.07383	-0.0900519	7.30829	3.87983	0.184832	2.18856e-12	0.000207487	0.808384	0.948897	0.282901	0.928246	2.70559e-13	0.000104529	4.84734e-12	3.23918e-10	1
MI0000806_MIMAT0000754	chr14	101340889	101340911	hsa-miR-337-3p	MI0000806_MIMAT0000754	+	miRBase18_mature_miRNA	1.24734	0.162018	0.311812	0.363425	0.37311	-0.152909	-0.0020845	0.654842	0.226167	0.312189	0.0178247	0.216511	0.194403	0.207865	0.0760509	0.0036629	0.10896	0.111857	3.99545	9.08952	1.44016	1.86944	1.79496	-2.01062	-0.569084	6.00994	2.02193	6.45719e-05	9.94771e-20	0.149822	0.061562	0.0726597	0.0443657	0.569299	1.85598e-09	0.0431839	4.57474e-10	1.13225e-08	1
MI0001721_MIMAT0001625	chr14	101347362	101347383	hsa-miR-431-5p	MI0001721_MIMAT0001625	+	miRBase18_mature_miRNA	0.212417	0.123526	-2.44678	0.360431	0.130585	-0.0107612	-0.00125104	0.77894	0.434317	0.546333	0.0318991	0.413358	0.331692	0.357091	0.134534	0.0064702	0.196886	0.202827	0.388805	3.87239	-5.91927	1.08664	0.365689	-0.0799887	-0.193355	3.9563	2.14132	0.69742	0.000107773	3.23372e-09	0.277195	0.714597	0.936246	0.846681	7.61191e-05	0.0322486	0.000417608	0.00155593	1
MI0001721_MIMAT0004757	chr14	101347405	101347427	hsa-miR-431-3p	MI0001721_MIMAT0004757	+	miRBase18_mature_miRNA	1.24193	0.155475	-1.56414	0.146261	0.0738018	-0.177899	-0.00619462	0.873948	0.255925	0.37188	0.0215857	0.268831	0.227389	0.244005	0.0918825	0.00441049	0.133163	0.13767	3.3396	7.2027	-5.8183	0.643218	0.302461	-1.93616	-1.40452	6.56298	1.85898	0.000838982	5.90334e-13	5.94503e-09	0.520083	0.762301	0.0528483	0.160164	5.27435e-11	0.0630295	1.74527e-12	1.72782e-10	1
MI0001723_MIMAT0001627	chr14	101348285	101348307	hsa-miR-433	MI0001723_MIMAT0001627	+	miRBase18_mature_miRNA	0.631819	0.127585	-0.471683	0.135386	0.1118	-0.0652992	-0.00636833	0.878998	0.448511	0.39416	0.0224552	0.274209	0.242009	0.259424	0.0962865	0.00464794	0.143341	0.147646	1.60295	5.68174	-1.72016	0.559426	0.430954	-0.678176	-1.37014	6.13221	3.03774	0.108945	1.33331e-08	0.0854034	0.575871	0.666502	0.49766	0.170643	8.66686e-10	0.00238361	3.43353e-09	5.40781e-08	1
MI0003132_MIMAT0002813	chr14	101335411	101335433	hsa-miR-493-5p	MI0003132_MIMAT0002813	+	miRBase18_mature_miRNA	2.52762	0.140795	0.292237	0.257503	0.141453	-0.016553	-0.00375391	0.740339	0.26027	0.317981	0.0186478	0.229266	0.194043	0.208768	0.0787299	0.00379089	0.111892	0.114555	7.94896	7.55022	1.27466	1.32704	0.677562	-0.21025	-0.990247	6.61656	2.27201	1.88077e-15	4.34518e-14	0.202429	0.184495	0.49805	0.833472	0.322054	3.67655e-11	0.0230862	1.90892e-11	8.268e-10	1
MI0003132_MIMAT0003161	chr14	101335452	101335474	hsa-miR-493-3p	MI0003132_MIMAT0003161	+	miRBase18_mature_miRNA	2.6765	0.150069	0.121374	0.263795	0.0772959	-0.0596856	-0.00572746	0.704952	0.261142	0.311415	0.0182688	0.224604	0.190037	0.204533	0.0771576	0.00371354	0.109688	0.112248	8.59464	8.21447	0.54039	1.38813	0.377914	-0.773554	-1.54232	6.42689	2.32647	8.35265e-18	2.1311e-16	0.588928	0.165098	0.705494	0.439194	0.122996	1.30237e-10	0.0199935	8.3344e-11	2.62534e-09	1
MI0003133_MIMAT0002814	chr14	101350832	101350855	hsa-miR-432-5p	MI0003133_MIMAT0002814	+	miRBase18_mature_miRNA	2.07816	0.14506	-0.698237	0.294166	0.247589	-0.0932602	-0.00341443	0.820233	0.365449	0.32323	0.018891	0.232643	0.197637	0.212457	0.079836	0.00384316	0.114022	0.116853	6.42934	7.6788	-3.00132	1.48841	1.16536	-1.16815	-0.888443	7.19363	3.12742	1.28157e-10	1.60592e-14	0.00268812	0.136642	0.243875	0.242747	0.374303	6.30919e-13	0.00176347	2.59748e-12	2.08862e-10	1
MI0005563_MIMAT0004952	chr14	101341411	101341431	hsa-miR-665	MI0005563_MIMAT0004952	+	miRBase18_mature_miRNA	0.368073	0.126128	-0.340918	0.249983	0.123143	-0.270589	0.000731417	0.791722	0.270877	0.429728	0.0243461	0.29711	0.266242	0.285162	0.104615	0.00504234	0.152034	0.156212	0.856525	5.18064	-1.14745	0.938929	0.431837	-2.58652	0.145055	5.20755	1.73403	0.391707	2.21131e-07	0.251196	0.347767	0.66586	0.00969497	0.884667	1.91354e-07	0.0829121	4.36566e-08	4.46741e-07	1
MI0000778_MIMAT0000722	chr14	101377522	101377544	hsa-miR-370	MI0000778_MIMAT0000722	+	miRBase18_mature_miRNA	1.3934	0.139265	0.443394	0.115029	-0.0379737	-0.185673	-0.0045385	0.779318	0.243451	0.3785	0.0218945	0.266637	0.231844	0.249215	0.0933772	0.00449726	0.13425	0.137684	3.68138	6.36073	1.66291	0.496146	-0.152373	-1.98842	-1.00917	5.80497	1.76818	0.000231977	2.00801e-10	0.0963298	0.619791	0.878892	0.046765	0.312893	6.43785e-09	0.0770306	1.6357e-09	3.06362e-08	1
MI0000744_MIMAT0002890	chr14	101490136	101490158	hsa-miR-299-5p	MI0000744_MIMAT0002890	+	miRBase18_mature_miRNA	0.984986	0.157077	0.0209467	0.240838	0.165386	-0.119308	-0.00579325	0.731626	0.277187	0.331896	0.0187836	0.226892	0.206558	0.22097	0.0807992	0.00389471	0.11755	0.120804	2.96776	8.36243	0.0923202	1.16596	0.748455	-1.4766	-1.48747	6.22394	2.29452	0.00299981	6.14398e-17	0.926444	0.243633	0.454186	0.139783	0.136892	4.84815e-10	0.0217606	1.95877e-10	5.4297e-09	1
MI0000744_MIMAT0000687	chr14	101490168	101490190	hsa-miR-299-3p	MI0000744_MIMAT0000687	+	miRBase18_mature_miRNA	1.72285	0.177516	-1.04306	0.078591	-0.036159	-0.149513	-0.00395281	0.613995	0.248721	0.300162	0.0174232	0.213775	0.183156	0.19702	0.0742106	0.0035695	0.106593	0.109292	5.73973	10.1885	-4.87926	0.429092	-0.18353	-2.01472	-1.10738	5.76018	2.27575	9.48269e-09	2.23223e-24	1.06482e-06	0.667856	0.854382	0.0439342	0.268128	8.40238e-09	0.0228611	9.93816e-09	1.35042e-07	1
MI0000787_MIMAT0000733	chr14	101488407	101488428	hsa-miR-379-5p	MI0000787_MIMAT0000733	+	miRBase18_mature_miRNA	2.87878	0.16919	2.36822	0.277792	0.232095	-0.160393	-0.000436925	0.633147	0.262666	0.305909	0.0179889	0.22139	0.186425	0.200662	0.0758703	0.00365049	0.10746	0.10991	9.41057	9.40526	10.6971	1.4901	1.15665	-2.11405	-0.11969	5.89195	2.38984	4.93461e-21	5.18993e-21	1.05062e-26	0.136198	0.247416	0.0345111	0.904729	3.81669e-09	0.0168559	1.02149e-08	1.36134e-07	1
MI0000787_MIMAT0004690	chr14	101488445	101488467	hsa-miR-379-3p	MI0000787_MIMAT0004690	+	miRBase18_mature_miRNA	0.307225	0.173201	-0.645796	0.348209	0.305866	-0.089254	-0.00373512	0.65469	0.134774	0.382799	0.0212975	0.257985	0.242104	0.257514	0.0920008	0.00443579	0.133041	0.137575	0.802576	8.13247	-2.50323	1.43826	1.18776	-0.970144	-0.842042	4.92098	0.979644	0.42222	4.20619e-16	0.0123065	0.150359	0.234927	0.331975	0.399765	8.61138e-07	0.327262	1.65408e-08	1.97634e-07	1
MI0000807_MIMAT0000755	chr14	101492118	101492139	hsa-miR-323a-3p	MI0000807_MIMAT0000755	+	miRBase18_mature_miRNA	1.06703	0.126602	-0.879757	0.0795317	-0.0220467	-0.0693086	-0.00640349	0.741858	0.274376	0.384289	0.022203	0.273936	0.234447	0.251936	0.0948539	0.00456651	0.138345	0.14268	2.77662	5.70203	-3.21154	0.339231	-0.0875093	-0.730688	-1.40227	5.36236	1.92302	0.00549271	1.18391e-08	0.00132025	0.734435	0.930267	0.46497	0.160834	8.21431e-08	0.054478	4.116e-08	4.3218e-07	1
MI0001725_MIMAT0001629	chr14	101493170	101493192	hsa-miR-329	MI0001725_MIMAT0001629	+	miRBase18_mature_miRNA	0.558219	0.106084	1.16872	0.222709	0.223685	-0.147287	-0.00349642	0.645818	0.223453	0.375768	0.0208973	0.249487	0.237207	0.252748	0.0905725	0.00437568	0.131669	0.135296	1.48554	5.07646	4.6845	0.938881	0.88501	-1.62618	-0.799058	4.90485	1.65158	0.137401	3.84525e-07	2.80645e-06	0.347792	0.376151	0.103912	0.424257	9.3497e-07	0.0986199	3.68991e-07	3.04417e-06	1
MI0001726_MIMAT0001629	chr14	101493487	101493509	hsa-miR-329	MI0001726_MIMAT0001629	+	miRBase18_mature_miRNA	0.55095	0.105847	1.17514	0.220498	0.221803	-0.145696	-0.00343888	0.649404	0.229076	0.375206	0.0208596	0.248991	0.236808	0.252332	0.0904178	0.00436906	0.131534	0.135138	1.4684	5.07428	4.71962	0.931125	0.879012	-1.61136	-0.787098	4.93716	1.69512	0.141997	3.88969e-07	2.36285e-06	0.351789	0.379395	0.107101	0.431225	7.92669e-07	0.0900521	3.34995e-07	2.85679e-06	1
MI0003134_MIMAT0002816	chr14	101496017	101496039	hsa-miR-494	MI0003134_MIMAT0002816	+	miRBase18_mature_miRNA	0.48935	0.0984392	1.93548	0.0317733	0.0390773	-0.262689	-0.000776985	0.595509	0.17106	0.425263	0.0239361	0.285556	0.263866	0.282315	0.103948	0.00501416	0.149733	0.153571	1.1507	4.11259	6.77793	0.120415	0.138417	-2.52711	-0.154958	3.97714	1.11389	0.249855	3.91252e-05	1.21913e-11	0.904155	0.889911	0.0115004	0.876854	6.9749e-05	0.265328	3.53859e-05	0.000163483	1
MI0003675_MIMAT0003329	chr14	101489676	101489697	hsa-miR-411-5p	MI0003675_MIMAT0003329	+	miRBase18_mature_miRNA	3.63161	0.172293	0.597567	0.164393	0.0825911	-0.0944321	-0.00576672	0.585448	0.234253	0.257911	0.0151952	0.187071	0.156974	0.169033	0.0640727	0.00308193	0.0907497	0.0928278	14.0808	11.3387	3.19433	1.04727	0.488608	-1.47383	-1.87114	6.45124	2.52352	4.98162e-45	8.43781e-30	0.00140157	0.294976	0.625119	0.140528	0.0613253	1.10937e-10	0.0116186	2.24172e-10	5.97505e-09	1
MI0003675_MIMAT0004813	chr14	101489711	101489733	hsa-miR-411-3p	MI0003675_MIMAT0004813	+	miRBase18_mature_miRNA	0.510205	0.162508	-0.285469	0.121417	0.0485722	-0.168895	-0.00333789	0.607422	0.262108	0.379493	0.0213566	0.257465	0.234656	0.251495	0.0926135	0.00446263	0.134906	0.138318	1.34444	7.60925	-1.10877	0.517424	0.193134	-1.82365	-0.747964	4.50256	1.89496	0.178807	2.75687e-14	0.267529	0.604861	0.846854	0.0682045	0.454482	6.71384e-06	0.0580971	1.02735e-05	5.56213e-05	1
MI0003757_MIMAT0003879	chr14	101492407	101492429	hsa-miR-758	MI0003757_MIMAT0003879	+	miRBase18_mature_miRNA	1.08936	0.157639	-2.03876	0.383189	0.243429	-0.134447	-0.00364368	0.771408	0.184383	0.376524	0.021815	0.27451	0.231977	0.248596	0.0925066	0.00444173	0.133111	0.137506	2.89321	7.22615	-7.4269	1.65184	0.979216	-1.45338	-0.820328	5.79523	1.34091	0.00381322	4.96867e-13	1.11175e-13	0.0985668	0.327473	0.146118	0.412029	6.82275e-09	0.17995	1.64001e-10	4.73554e-09	1
MI0005565_MIMAT0004954	chr14	101498369	101498391	hsa-miR-543	MI0005565_MIMAT0004954	+	miRBase18_mature_miRNA	0.918531	0.154723	-0.774691	-0.154248	-0.161997	-0.120133	-0.00279368	0.663911	0.200743	0.376156	0.0216991	0.265185	0.227132	0.24423	0.0933034	0.00449552	0.135145	0.139442	2.44189	7.1304	-2.92132	-0.679114	-0.663296	-1.28755	-0.621437	4.91258	1.43962	0.0146107	1.00078e-12	0.00348554	0.497066	0.507141	0.197902	0.534312	8.98859e-07	0.149976	1.61649e-07	1.45484e-06	1
MI0000776_MIMAT0000720	chr14	101506068	101506089	hsa-miR-376c	MI0000776_MIMAT0000720	+	miRBase18_mature_miRNA	2.78246	0.182372	-0.550818	0.0200915	-0.0134632	-0.10176	-0.00292502	0.540508	0.257812	0.258913	0.0151973	0.186693	0.157481	0.169549	0.0642569	0.00309162	0.0913477	0.0934784	10.7467	12.0002	-2.9504	0.127581	-0.0794062	-1.58364	-0.946113	5.91705	2.75798	6.14227e-27	3.54261e-33	0.00317359	0.898481	0.93671	0.113275	0.344091	3.27776e-09	0.00581598	1.8105e-08	2.05685e-07	1
MI0000784_MIMAT0003386	chr14	101507124	101507146	hsa-miR-376a-5p	MI0000784_MIMAT0003386	+	miRBase18_mature_miRNA	0.027749	0.132769	2.55134	0.321594	0.282509	-0.193458	0.002444	0.322149	-0.0413143	0.397111	0.021366	0.251588	0.257026	0.272579	0.0938714	0.00454448	0.132478	0.13565	0.0698772	6.21401	10.1409	1.25121	1.03643	-2.06088	0.537794	2.43172	-0.304565	0.944291	5.16502e-10	3.63555e-24	0.210858	0.300001	0.0393145	0.590719	0.0150272	0.760697	0.001825	0.00593143	1
MI0000784_MIMAT0000729	chr14	101507161	101507182	hsa-miR-376a-3p	MI0000784_MIMAT0000729	+	miRBase18_mature_miRNA	1.74407	0.167543	0.336518	0.208736	0.160056	-0.133042	-0.0027854	0.651494	0.333634	0.297621	0.0172334	0.21015	0.182616	0.196179	0.0732515	0.00352789	0.104989	0.107443	5.86004	9.722	1.60133	1.14303	0.815868	-1.81624	-0.789537	6.20536	3.10521	4.62742e-09	2.42957e-22	0.109305	0.253025	0.414575	0.069334	0.429798	5.45734e-10	0.00190141	4.61494e-09	6.95251e-08	1
MI0000789_MIMAT0000736	chr14	101512304	101512326	hsa-miR-381	MI0000789_MIMAT0000736	+	miRBase18_mature_miRNA	5.31727	0.173038	-0.708297	0.133247	0.118298	-0.0712874	-0.00315386	0.603155	0.271432	0.239681	0.0141765	0.175117	0.145547	0.156824	0.0596494	0.00286889	0.0842669	0.0861621	22.1848	12.206	-4.04471	0.915491	0.754338	-1.19511	-1.09933	7.15767	3.15025	4.81807e-109	2.88629e-34	5.23884e-05	0.359934	0.450646	0.232045	0.271623	8.20574e-13	0.00163129	5.87974e-12	3.39555e-10	1
MI0002466_MIMAT0002172	chr14	101506833	101506855	hsa-miR-376b	MI0002466_MIMAT0002172	+	miRBase18_mature_miRNA	-0.0646334	0.146146	1.12365	0.217523	0.120609	-0.235613	-0.0042831	0.705653	0.282141	0.459632	0.0252009	0.298332	0.290438	0.310007	0.1106	0.00533666	0.162297	0.166008	-0.14062	5.79923	3.76644	0.748949	0.389053	-2.13031	-0.802581	4.3479	1.69956	0.88817	6.66186e-09	0.000165589	0.453888	0.697237	0.0331462	0.422217	1.37447e-05	0.0892131	1.4843e-05	7.50817e-05	1
MI0003135_MIMAT0002817	chr14	101500140	101500162	hsa-miR-495	MI0003135_MIMAT0002817	+	miRBase18_mature_miRNA	1.69035	0.177614	-0.153427	0.0762108	0.0571183	-0.124238	-0.00336495	0.608718	0.22732	0.30177	0.0174813	0.212922	0.184676	0.198362	0.0744622	0.00358478	0.106586	0.10931	5.60144	10.1602	-0.720579	0.412672	0.28795	-1.66847	-0.938677	5.71104	2.07959	2.12576e-08	2.98434e-24	0.471169	0.679847	0.773385	0.0952227	0.347897	1.12286e-08	0.0375632	6.36965e-09	9.0085e-08	1
MI0003530_MIMAT0003180	chr14	101512841	101512863	hsa-miR-487b	MI0003530_MIMAT0003180	+	miRBase18_mature_miRNA	2.80241	0.171929	-1.77328	0.0941218	0.131655	-0.142621	-0.00355623	0.610303	0.213513	0.275921	0.0162368	0.201198	0.167843	0.180599	0.0685287	0.00329355	0.0973501	0.0998499	10.1565	10.5888	-8.81362	0.560772	0.72899	-2.08119	-1.07976	6.26916	2.13834	3.09848e-24	3.35848e-26	1.21173e-18	0.574953	0.466007	0.0374164	0.280251	3.62999e-10	0.0324889	1.51323e-10	4.55942e-09	1
MI0003676_MIMAT0003330	chr14	101506570	101506592	hsa-miR-654-5p	MI0003676_MIMAT0003330	+	miRBase18_mature_miRNA	0.447328	0.150639	-0.0506591	0.548702	0.308576	-0.0473118	-0.00895753	0.766131	0.127901	0.47845	0.02701	0.327942	0.303037	0.323174	0.115562	0.0055693	0.166642	0.171699	0.934951	5.57718	-0.154476	1.81068	0.954828	-0.409407	-1.60838	4.59746	0.744918	0.349813	2.44453e-08	0.877234	0.0701907	0.339665	0.682241	0.107753	4.27673e-06	0.456321	1.15146e-07	1.07833e-06	1
MI0003676_MIMAT0004814	chr14	101506605	101506627	hsa-miR-654-3p	MI0003676_MIMAT0004814	+	miRBase18_mature_miRNA	4.56334	0.170695	-1.99159	0.315864	0.210818	-0.14709	-0.00382085	0.76663	0.203099	0.315722	0.0186728	0.230899	0.191775	0.206612	0.0785627	0.00377809	0.111006	0.113537	14.4537	9.14137	-8.62538	1.64705	1.02036	-1.87227	-1.01132	6.9062	1.78884	2.37737e-47	6.16633e-20	6.38802e-18	0.0995468	0.307559	0.0611697	0.311864	4.97806e-12	0.073641	8.13793e-14	1.87986e-11	1
MI0003821_MIMAT0005798	chr14	101510548	101510569	hsa-miR-1185-5p	MI0003821_MIMAT0005798	+	miRBase18_mature_miRNA	0.859966	0.167222	-1.02512	0.11457	-0.0474537	-0.231998	-0.00180936	0.666464	0.235844	0.316106	0.0178765	0.218641	0.194104	0.208438	0.0774486	0.00372561	0.113054	0.116192	2.7205	9.3543	-4.68859	0.59025	-0.227663	-2.99551	-0.485655	5.89509	2.02977	0.00651831	8.41559e-21	2.75091e-06	0.555023	0.819908	0.00273984	0.627212	3.74467e-09	0.0423795	1.13032e-09	2.37368e-08	1
MI0005540_MIMAT0004921	chr14	101514285	101514306	hsa-miR-889	MI0005540_MIMAT0004921	+	miRBase18_mature_miRNA	4.11417	0.177314	-1.34486	0.0777858	0.0815629	-0.191824	-0.00477896	0.690296	0.206047	0.288097	0.0170238	0.210305	0.17502	0.188529	0.071681	0.00344679	0.101365	0.103716	14.2805	10.4157	-6.39483	0.444439	0.432629	-2.67608	-1.38649	6.80999	1.98665	2.89493e-46	2.10349e-25	1.60728e-10	0.656725	0.665285	0.0074489	0.165596	9.76082e-12	0.0469609	7.95031e-13	1.10191e-10	1
MI0003514_MIMAT0022705	chr14	101513705	101513727	hsa-miR-539-3p	MI0003514_MIMAT0022705	+	miRBase18_mature_miRNA	2.53503	0.183078	-2.21356	-0.115949	-0.161436	-0.148772	-0.000618856	0.518276	0.170094	0.29835	0.0175976	0.219136	0.180498	0.194479	0.0743004	0.00357088	0.105599	0.108314	8.49683	10.4036	-10.1013	-0.642387	-0.830098	-2.0023	-0.173306	4.90796	1.57038	1.94844e-17	2.38833e-25	5.45137e-24	0.520622	0.406483	0.0452523	0.862411	9.20266e-07	0.116326	4.92054e-07	3.96504e-06	1
MI0003529_MIMAT0000729	chr14	101506454	101506475	hsa-miR-376a-3p	MI0003529_MIMAT0000729	+	miRBase18_mature_miRNA	1.74419	0.167527	0.33619	0.208755	0.160004	-0.132479	-0.00279821	0.651522	0.334273	0.297705	0.0172386	0.210214	0.182666	0.196233	0.0732727	0.00352892	0.105021	0.107476	5.85878	9.71818	1.59927	1.14282	0.815375	-1.80803	-0.792936	6.20371	3.11023	4.66292e-09	2.52242e-22	0.10976	0.253112	0.414858	0.0706017	0.427815	5.51483e-10	0.00186943	4.7255e-09	6.9676e-08	1
MI0003844_MIMAT0005798	chr14	101509327	101509348	hsa-miR-1185-5p	MI0003844_MIMAT0005798	+	miRBase18_mature_miRNA	0.859966	0.167222	-1.02512	0.11457	-0.0474537	-0.231998	-0.00180936	0.666464	0.235844	0.316106	0.0178765	0.218641	0.194104	0.208438	0.0774486	0.00372561	0.113054	0.116192	2.7205	9.3543	-4.68859	0.59025	-0.227663	-2.99551	-0.485655	5.89509	2.02977	0.00651831	8.41559e-21	2.75091e-06	0.555023	0.819908	0.00273984	0.627212	3.74467e-09	0.0423795	1.13032e-09	2.37368e-08	1
MI0003844_MIMAT0022838	chr14	101509365	101509387	hsa-miR-1185-1-3p	MI0003844_MIMAT0022838	+	miRBase18_mature_miRNA	1.23043	0.162201	-2.36279	0.219147	0.0824664	-0.189547	-0.0131852	0.648666	0.292087	0.420143	0.0246004	0.315947	0.256612	0.275962	0.10467	0.00498917	0.152734	0.15789	2.92859	6.5934	-7.47844	0.853999	0.298833	-1.8109	-2.64277	4.24704	1.84993	0.003405	4.29876e-11	7.52122e-14	0.393106	0.765067	0.0701561	0.00822307	2.16615e-05	0.0643232	4.87669e-05	0.000219451	1
MI0000474_MIMAT0000447	chr14	101521030	101521052	hsa-miR-134	MI0000474_MIMAT0000447	+	miRBase18_mature_miRNA	2.49199	0.135758	1.05922	0.37922	0.253108	0.0102298	-0.00351559	0.790392	0.301005	0.310642	0.0181957	0.223611	0.189907	0.204237	0.0767979	0.00369877	0.109173	0.111744	8.02207	7.46102	4.73688	1.99687	1.23928	0.133204	-0.950475	7.2398	2.69371	1.03979e-15	8.58556e-14	2.17034e-06	0.0458391	0.215241	0.894032	0.341871	4.4935e-13	0.0070662	4.11005e-13	7.12065e-11	1
MI0000480_MIMAT0000452	chr14	101526105	101526127	hsa-miR-154-5p	MI0000480_MIMAT0000452	+	miRBase18_mature_miRNA	0.231285	0.143028	0.296619	0.288887	0.333403	-0.137252	-0.00235509	0.663761	0.396024	0.35222	0.0192497	0.229666	0.223318	0.237684	0.0838699	0.00405654	0.124036	0.126911	0.656648	7.43012	1.29153	1.29361	1.40272	-1.63649	-0.580566	5.35136	3.1205	0.511407	1.08498e-13	0.196521	0.1958	0.160701	0.101737	0.561533	8.72932e-08	0.00180547	6.07525e-07	4.67794e-06	1
MI0000785_MIMAT0004689	chr14	101528392	101528414	hsa-miR-377-5p	MI0000785_MIMAT0004689	+	miRBase18_mature_miRNA	0.694888	0.126666	-1.52217	0.0892053	0.0464209	-0.0207846	-0.00318335	0.878057	0.4456	0.400233	0.023178	0.291493	0.242132	0.260307	0.0984928	0.00474964	0.145862	0.150693	1.73621	5.46494	-5.22197	0.368416	0.178332	-0.211027	-0.67023	6.0198	2.95701	0.0825271	4.63069e-08	1.77026e-07	0.712563	0.858463	0.832866	0.502711	1.74637e-09	0.00310639	7.2293e-09	1.00198e-07	1
MI0000785_MIMAT0000730	chr14	101528430	101528452	hsa-miR-377-3p	MI0000785_MIMAT0000730	+	miRBase18_mature_miRNA	1.93382	0.157224	-0.0250643	-0.0731382	-0.110234	-0.233543	-0.008483	0.563863	0.173384	0.308553	0.0179003	0.217198	0.188192	0.202406	0.0767994	0.00368311	0.110088	0.113044	6.26737	8.7833	-0.115398	-0.388635	-0.544617	-3.04094	-2.30322	5.12194	1.53377	3.67208e-10	1.58746e-18	0.908129	0.697546	0.586017	0.00235837	0.0212667	3.02408e-07	0.125085	6.97411e-08	6.90437e-07	1
MI0000790_MIMAT0000737	chr14	101520652	101520674	hsa-miR-382-5p	MI0000790_MIMAT0000737	+	miRBase18_mature_miRNA	0.955979	0.127345	1.7752	0.493442	0.325828	-0.116605	-0.00532512	0.735747	0.262887	0.350932	0.0197526	0.238229	0.221656	0.236693	0.084641	0.00408469	0.122445	0.12547	2.72412	6.44701	7.45168	2.22616	1.37659	-1.37765	-1.30368	6.0088	2.09521	0.0064474	1.14082e-10	9.21624e-14	0.0260036	0.16864	0.168313	0.192344	1.86902e-09	0.0361523	9.02054e-10	2.08374e-08	1
MI0002469_MIMAT0002175	chr14	101521763	101521785	hsa-miR-485-5p	MI0002469_MIMAT0002175	+	miRBase18_mature_miRNA	0.370649	0.168154	-0.310811	0.141909	-0.0156438	-0.0429947	-0.00544779	0.878666	0.468778	0.389937	0.0219723	0.265257	0.239366	0.257146	0.0947972	0.00459169	0.141629	0.145016	0.950534	7.65302	-1.17174	0.592851	-0.0608363	-0.453544	-1.18645	6.20399	3.23259	0.341841	1.96317e-14	0.241303	0.553281	0.95149	0.650157	0.235446	5.50486e-10	0.00122675	2.98551e-09	4.92609e-08	1
MI0002469_MIMAT0002176	chr14	101521800	101521822	hsa-miR-485-3p	MI0002469_MIMAT0002176	+	miRBase18_mature_miRNA	0.883986	0.140575	-0.936712	0.245956	0.0784249	-0.048926	-0.00232248	0.75065	0.264514	0.363537	0.020831	0.256493	0.223608	0.239924	0.0888772	0.00429001	0.129044	0.132733	2.43163	6.74833	-3.652	1.09994	0.326874	-0.55049	-0.541369	5.81702	1.99282	0.0150312	1.49554e-11	0.000260206	0.271357	0.743763	0.581983	0.588253	5.99052e-09	0.0462814	1.96223e-09	3.43946e-08	1
MI0002471_MIMAT0002178	chr14	101518830	101518852	hsa-miR-487a	MI0002471_MIMAT0002178	+	miRBase18_mature_miRNA	0.571076	0.155358	-1.05753	0.136825	0.0406974	-0.123659	-0.00553797	0.691696	0.278299	0.398757	0.022695	0.278925	0.245119	0.262898	0.0977879	0.00470368	0.143431	0.14785	1.43214	6.84548	-3.79146	0.558199	0.154803	-1.26456	-1.17737	4.82249	1.8823	0.152103	7.62213e-12	0.000149765	0.576709	0.876977	0.206029	0.239048	1.41775e-06	0.0597948	1.34802e-06	9.43613e-06	1
MI0003677_MIMAT0003331	chr14	101515946	101515968	hsa-miR-655	MI0003677_MIMAT0003331	+	miRBase18_mature_miRNA	0.353888	0.154817	0.605066	0.394902	0.375359	-0.102845	-0.00379556	0.690377	0.320169	0.382039	0.021233	0.254714	0.241923	0.257728	0.0915489	0.00442118	0.133408	0.136809	0.926314	7.29134	2.37547	1.63234	1.45642	-1.12339	-0.858495	5.17495	2.34026	0.354283	3.06894e-13	0.0175265	0.102607	0.145277	0.261274	0.390619	2.27972e-07	0.0192705	4.33249e-07	3.53225e-06	1
MI0014206_MIMAT0015050	chr14	101522605	101522627	hsa-miR-323b-3p	MI0014206_MIMAT0015050	+	miRBase18_mature_miRNA	0.108791	0.13855	-1.51038	0.182008	0.217991	-0.159066	0.00188657	0.769751	0.248371	0.434072	0.0247143	0.309731	0.266642	0.284938	0.105828	0.00509725	0.15443	0.16031	0.25063	5.60606	-4.87644	0.682593	0.765047	-1.50307	0.370115	4.98445	1.54932	0.802101	2.06986e-08	1.08017e-06	0.494864	0.444244	0.132822	0.711297	6.21373e-07	0.121306	1.11967e-07	1.07769e-06	1
MI0000790_MIMAT0022697	chr14	101520688	101520709	hsa-miR-382-3p	MI0000790_MIMAT0022697	+	miRBase18_mature_miRNA	1.32669	0.177816	-1.50591	0.175475	0.202473	-0.119276	-0.00465668	0.59555	0.283264	0.30551	0.0176098	0.217598	0.18771	0.201224	0.0751204	0.00360848	0.108549	0.111719	4.34253	10.0976	-6.92061	0.934816	1.00621	-1.5878	-1.29048	5.48646	2.53551	1.40848e-05	5.6637e-24	4.49713e-12	0.349883	0.314316	0.112331	0.196884	4.10077e-08	0.0112285	1.15043e-07	1.07833e-06	1
MI0000777_MIMAT0001621	chr14	101531942	101531964	hsa-miR-369-5p	MI0000777_MIMAT0001621	+	miRBase18_mature_miRNA	0.571993	0.138526	0.053327	0.125702	0.0674087	-0.25808	-0.00366153	0.740641	0.261262	0.359087	0.0200196	0.240426	0.223561	0.238981	0.0873972	0.00420524	0.128266	0.131983	1.59291	6.91955	0.221802	0.562274	0.282068	-2.95296	-0.870708	5.77424	1.97951	0.11118	4.53078e-12	0.824468	0.57393	0.777892	0.00314741	0.383913	7.73033e-09	0.0477585	1.53189e-09	2.94889e-08	1
MI0000777_MIMAT0000721	chr14	101531977	101531998	hsa-miR-369-3p	MI0000777_MIMAT0000721	+	miRBase18_mature_miRNA	2.28086	0.180064	0.182132	-0.0347717	0.0650412	-0.238903	0.000219803	0.494174	0.189289	0.301022	0.017626	0.215892	0.183281	0.197147	0.0746797	0.00359143	0.105949	0.108486	7.57705	10.2158	0.843622	-0.189719	0.329912	-3.19903	0.061202	4.66427	1.74482	3.53497e-14	1.68402e-24	0.39888	0.84953	0.741467	0.0013789	0.951198	3.09709e-06	0.0810154	4.88268e-06	2.94235e-05	1
MI0001735_MIMAT0001638	chr14	101531650	101531673	hsa-miR-409-5p	MI0001735_MIMAT0001638	+	miRBase18_mature_miRNA	0.218642	0.230565	-1.39694	0.0821581	-0.303748	-0.511065	0.00267154	0.967044	0.00327636	0.678586	0.0395387	0.485757	0.413773	0.445252	0.168108	0.00807916	0.239231	0.245643	0.322202	5.83138	-2.8758	0.198558	-0.682193	-3.0401	0.330671	4.04229	0.0133379	0.747299	5.49719e-09	0.00403007	0.842608	0.495117	0.00236496	0.740893	5.2931e-05	0.989358	5.71788e-07	4.45224e-06	1
MI0001735_MIMAT0001639	chr14	101531682	101531704	hsa-miR-409-3p	MI0001735_MIMAT0001639	+	miRBase18_mature_miRNA	4.3088	0.162678	-2.37778	0.316775	0.144291	-0.0893443	-0.00405775	0.981097	0.29262	0.379621	0.02246	0.277915	0.230505	0.24836	0.0944766	0.00454346	0.133527	0.136581	11.3503	7.24304	-8.55577	1.37426	0.580974	-0.945677	-0.893097	7.34757	2.14246	7.39389e-30	4.38749e-13	1.17081e-17	0.169359	0.561258	0.344314	0.371805	2.01845e-13	0.0321567	1.29896e-14	5.65498e-12	1
MI0002465_MIMAT0002171	chr14	101532297	101532318	hsa-miR-410	MI0002465_MIMAT0002171	+	miRBase18_mature_miRNA	4.03854	0.176497	-3.34712	0.243882	0.259609	-0.0912881	-0.00693364	0.736294	0.321115	0.289421	0.0171492	0.214108	0.175549	0.189126	0.0720723	0.003463	0.102099	0.104619	13.9539	10.2919	-15.6329	1.38925	1.37268	-1.26662	-2.00221	7.21156	3.06939	2.98037e-44	7.66745e-25	4.34732e-55	0.164756	0.169852	0.205292	0.0452627	5.53158e-13	0.002145	2.7125e-12	2.08862e-10	1
MI0003678_MIMAT0003332	chr14	101533102	101533123	hsa-miR-656	MI0003678_MIMAT0003332	+	miRBase18_mature_miRNA	0.897695	0.17019	-1.26668	0.182476	0.140708	-0.162658	-0.00215538	0.557866	0.162296	0.363733	0.0208639	0.256829	0.22408	0.240107	0.0892892	0.00429163	0.128223	0.132019	2.46801	8.15713	-4.932	0.814333	0.58602	-1.8217	-0.502228	4.35073	1.22934	0.0135867	3.43093e-16	8.13937e-07	0.415454	0.557862	0.0685002	0.615507	1.35683e-05	0.218946	4.54889e-06	2.76525e-05	1
MI0006382_MIMAT0005899	chr14	102026698	102026720	hsa-miR-1247-5p	MI0006382_MIMAT0005899	-	miRBase18_mature_miRNA	3.11954	0.166696	-1.50355	0.238699	0.291617	-0.0722788	-0.0068086	0.43174	0.32704	0.280268	0.0165041	0.20401	0.170764	0.183804	0.0695807	0.00334453	0.0987559	0.101045	11.1305	10.1002	-7.36998	1.39783	1.58657	-1.03878	-2.03574	4.37179	3.23656	8.90909e-29	5.51146e-24	1.70656e-13	0.162164	0.112611	0.298909	0.0417761	1.23233e-05	0.00120979	0.000157768	0.000650795	1
MI0006382_MIMAT0022721	chr14	102026662	102026686	hsa-miR-1247-3p	MI0006382_MIMAT0022721	-	miRBase18_mature_miRNA	1.25579	0.172322	0.2078	0.41004	0.401667	0.107007	-0.00263915	0.41703	0.456317	0.278371	0.0158696	0.192458	0.172952	0.185383	0.0675684	0.00326279	0.0975003	0.0993288	4.51121	10.8586	1.07972	2.37083	2.16669	1.58368	-0.808864	4.27722	4.594	6.44595e-06	1.81436e-27	0.280269	0.0177481	0.0302583	0.113266	0.418593	1.8924e-05	4.34825e-06	2.35923e-05	0.000113538	1
MI0000283_MIMAT0000264	chr14	104583805	104583827	hsa-miR-203	MI0000283_MIMAT0000264	+	miRBase18_mature_miRNA	6.64009	0.212816	0.524541	0.0253929	0.234366	0.0946622	0.00174218	-0.432501	-0.16083	0.273421	0.0161826	0.199947	0.165994	0.178873	0.06807	0.00327375	0.0960931	0.0982353	24.2852	13.1509	2.6234	0.152975	1.31023	1.39066	0.532167	-4.50086	-1.63719	2.80946e-130	1.68119e-39	0.00870567	0.878418	0.190117	0.164329	0.59461	6.76803e-06	0.10159	1.4182e-05	7.33444e-05	4
MI0017343_MIMAT0019814	chr14	104583764	104583787	hsa-miR-3545-3p	MI0017343_MIMAT0019814	-	miRBase18_mature_miRNA	1.66659	0.178093	1.08974	-0.0451865	-0.0814459	0.103326	0.00111258	-0.0769181	-0.150187	0.253633	0.0145204	0.174029	0.155273	0.166849	0.0624572	0.00301873	0.087524	0.0892591	6.57086	12.265	6.26186	-0.291013	-0.488141	1.65434	0.368559	-0.878822	-1.6826	5.00238e-11	1.39596e-34	3.8041e-10	0.771042	0.62545	0.0980575	0.712456	0.379498	0.0924533	0.231133	0.332314	NA
MI0019308_MIMAT0022494	chr15	21145589	21145608	hsa-miR-5701	MI0019308_MIMAT0022494	+	miRBase18_mature_miRNA	0.262141	0.214917	1.13006	-0.334912	-0.209408	0.0132592	0.0057779	-0.220529	-0.195604	0.448583	0.0256956	0.305238	0.270763	0.291214	0.111271	0.00538241	0.154744	0.157434	0.584375	8.36394	3.70223	-1.23692	-0.719086	0.119161	1.07348	-1.42512	-1.24245	0.558968	6.0657e-17	0.000213712	0.216117	0.472088	0.905147	0.283056	0.154122	0.214072	0.329566	0.435857	NA
MI0019593_MIMAT0022494	chr15	22156774	22156793	hsa-miR-5701	MI0019593_MIMAT0022494	+	miRBase18_mature_miRNA	0.262141	0.214917	1.13006	-0.334912	-0.209408	0.0132592	0.0057779	-0.220529	-0.195604	0.448583	0.0256956	0.305238	0.270763	0.291214	0.111271	0.00538241	0.154744	0.157434	0.584375	8.36394	3.70223	-1.23692	-0.719086	0.119161	1.07348	-1.42512	-1.24245	0.558968	6.0657e-17	0.000213712	0.216117	0.472088	0.905147	0.283056	0.154122	0.214072	0.329566	0.435857	NA
MI0016872_MIMAT0019045	chr15	23807253	23807270	hsa-miR-4508	MI0016872_MIMAT0019045	-	miRBase18_mature_miRNA	0.589408	0.147495	1.10892	0.635793	0.717593	-0.056565	0.00603041	0.553792	0.179878	0.350351	0.0198495	0.241641	0.220201	0.23482	0.0843412	0.00407518	0.120033	0.123076	1.68234	7.43064	4.58914	2.88734	3.05593	-0.670669	1.47979	4.61367	1.46152	0.0925036	1.0807e-13	4.45077e-06	0.00388518	0.00224366	0.502432	0.13893	3.95616e-06	0.143873	3.20649e-06	2.07672e-05	1
MI0000287_MIMAT0000268	chr15	31357297	31357319	hsa-miR-211-5p	MI0000287_MIMAT0000268	-	miRBase18_mature_miRNA	2.17031	0.174999	-3.00717	-0.768881	-0.640796	-0.31995	-0.000667562	-0.829202	-0.155023	0.561236	0.0337101	0.430073	0.333063	0.361076	0.142786	0.00681006	0.199899	0.202238	3.86702	5.19129	-6.99223	-2.30851	-1.77468	-2.24077	-0.098026	-4.14811	-0.766537	0.000110172	2.08837e-07	2.70543e-12	0.0209706	0.07595	0.0250412	0.921912	3.35234e-05	0.443357	2.0304e-05	9.90892e-05	3
MI0016876_MIMAT0019047	chr15	36219063	36219085	hsa-miR-4510	MI0016876_MIMAT0019047	+	miRBase18_mature_miRNA	0.9893	0.301463	-1.32009	-0.132469	0.0370446	-0.188836	0.00490562	0.230592	0.154038	0.326882	0.0190349	0.231174	0.198804	0.213609	0.0808414	0.00389001	0.114638	0.117226	3.02648	15.8374	-5.71038	-0.666326	0.173422	-2.33588	1.26108	2.01148	1.31402	0.00247421	1.71792e-56	1.12724e-08	0.505203	0.86232	0.0194973	0.20728	0.044275	0.18884	0.136927	0.219849	NA
MI0003641_MIMAT0003296	chr15	42491827	42491849	hsa-miR-627	MI0003641_MIMAT0003296	-	miRBase18_mature_miRNA	0.109701	0.156483	3.38959	0.130416	0.141686	-0.00276095	-0.000798535	-0.182963	0.0556589	0.386247	0.020677	0.23884	0.245979	0.263258	0.0921375	0.00446754	0.129614	0.128932	0.284019	7.56801	14.1919	0.530191	0.5382	-0.0299656	-0.178742	-1.4116	0.431691	0.776396	3.78985e-14	1.0286e-45	0.595979	0.590439	0.976095	0.858141	0.158067	0.665966	0.100048	0.171193	NA
MI0005544_MIMAT0004928	chr15	45725295	45725317	hsa-miR-147b	MI0005544_MIMAT0004928	+	miRBase18_mature_miRNA	1.25318	0.129913	-1.08339	0.0679005	-0.143483	-0.119463	0.0014692	0.117982	-0.152321	0.395755	0.0229778	0.283942	0.241469	0.260001	0.0981139	0.00471912	0.138131	0.141597	3.16655	5.65383	-3.81552	0.281198	-0.551856	-1.21759	0.311329	0.854125	-1.07574	0.00154256	1.56907e-08	0.000135896	0.778559	0.581047	0.223379	0.75555	0.393036	0.282043	0.0657903	0.119666	NA
MI0006403_MIMAT0005920	chr15	52569362	52569385	hsa-miR-1266	MI0006403_MIMAT0005920	-	miRBase18_mature_miRNA	0.582009	0.165165	-0.153112	0.063887	0.0999137	0.00526057	0.00372734	0.172796	0.0456492	0.261966	0.0141918	0.168318	0.163377	0.174367	0.06269	0.00305598	0.0890669	0.090794	2.2217	11.6381	-0.90966	0.39104	0.573009	0.083914	1.21969	1.94007	0.502778	0.0263036	2.63862e-31	0.363002	0.695768	0.566638	0.933125	0.222583	0.0523706	0.61512	0.0904638	0.155949	NA
MI0003642_MIMAT0004809	chr15	55665188	55665210	hsa-miR-628-5p	MI0003642_MIMAT0004809	-	miRBase18_mature_miRNA	2.80777	0.177244	0.811912	-0.10042	-0.0395311	0.00112159	-0.000117552	-0.0379062	-0.00891673	0.170693	0.00988667	0.119392	0.104051	0.111925	0.0422878	0.00203675	0.0596009	0.0607448	16.4492	17.9276	6.80042	-0.965102	-0.353194	0.0265229	-0.0577153	-0.636001	-0.14679	8.49873e-61	7.18623e-72	1.04318e-11	0.334494	0.723943	0.97884	0.953975	0.524776	0.883298	0.767057	0.830579	NA
MI0003642_MIMAT0003297	chr15	55665151	55665172	hsa-miR-628-3p	MI0003642_MIMAT0003297	-	miRBase18_mature_miRNA	0.204516	0.153505	0.923913	-0.139644	-0.128177	-0.0996903	0.0083169	0.0783519	0.105904	0.314335	0.0170845	0.199836	0.191664	0.206276	0.0759864	0.00372001	0.107905	0.108377	0.650629	8.98502	4.62336	-0.728583	-0.621386	-1.31195	2.23572	0.726119	0.977177	0.515286	2.58682e-19	3.77579e-06	0.466257	0.534346	0.189537	0.0253701	0.467766	0.328481	0.622829	0.708736	NA
MI0010635_MIMAT0011161	chr15	59463390	59463411	hsa-miR-2116-3p	MI0010635_MIMAT0011161	-	miRBase18_mature_miRNA	-0.0387272	0.161224	-1.96095	-0.0133805	-0.0418481	-0.125649	0.00439483	0.321897	0.189955	0.334664	0.0184	0.237694	0.199539	0.214833	0.0819834	0.00396213	0.120336	0.123797	-0.11572	8.76219	-8.2499	-0.0670572	-0.194794	-1.53262	1.10921	2.675	1.53441	0.907875	1.91502e-18	1.58532e-16	0.946536	0.845555	0.12537	0.26734	0.00747301	0.124929	0.0248115	0.0554657	1
MI0000486_MIMAT0000458	chr15	63116169	63116191	hsa-miR-190a	MI0000486_MIMAT0000458	+	miRBase18_mature_miRNA	3.9035	0.2102	-0.510077	0.205789	0.220113	-0.102458	8.64245e-06	0.00454522	0.0882614	0.229697	0.0135474	0.16699	0.139772	0.150534	0.0570845	0.00274505	0.0806189	0.0823788	16.9941	15.5159	-3.05455	1.47232	1.46221	-1.79486	0.00314838	0.056379	1.07141	9.07535e-65	2.70827e-54	0.00225401	0.140935	0.143683	0.0726765	0.997488	0.95504	0.283985	0.386064	0.496368	NA
MI0001444_MIMAT0001339	chr15	64163187	64163209	hsa-miR-422a	MI0001444_MIMAT0001339	-	miRBase18_mature_miRNA	0.0405825	0.155015	2.6243	-0.201969	-0.275926	-0.00127566	-0.00122222	0.0382513	0.0884589	0.331673	0.0166788	0.187321	0.210605	0.226953	0.0777729	0.0038745	0.110159	0.10727	0.122357	9.29416	14.0096	-0.958995	-1.21578	-0.0164024	-0.315453	0.347238	0.824634	0.902616	1.48367e-20	1.36121e-44	0.337561	0.224067	0.986913	0.752418	0.728413	0.409579	0.694671	0.773474	NA
MI0003643_MIMAT0004810	chr15	70371765	70371786	hsa-miR-629-5p	MI0003643_MIMAT0004810	-	miRBase18_mature_miRNA	3.34106	0.168317	-0.0818841	-0.0398517	-0.0282142	-0.00476059	0.000373459	0.0430462	0.124866	0.168224	0.00984269	0.120399	0.102308	0.110197	0.0417382	0.00200928	0.0590838	0.0602568	19.8608	17.1008	-0.680107	-0.389527	-0.256034	-0.114058	0.185867	0.728562	2.07223	8.87973e-88	1.46484e-65	0.496437	0.696886	0.797924	0.909191	0.852549	0.46627	0.0382444	0.0819756	0.14382	NA
MI0000481_MIMAT0000454	chr15	79502181	79502203	hsa-miR-184	MI0000481_MIMAT0000454	+	miRBase18_mature_miRNA	3.33734	0.300743	-0.126901	-0.00629763	0.197575	0.135891	0.0013165	-0.557692	0.240673	0.436679	0.025831	0.318702	0.26522	0.28579	0.108684	0.00522635	0.153438	0.156717	7.64254	11.6427	-0.398181	-0.0237449	0.691329	1.25034	0.251897	-3.63465	1.53571	2.1297e-14	2.49924e-31	0.690497	0.981056	0.489359	0.211177	0.801121	0.000278356	0.124609	1.49234e-08	1.88035e-07	4
MI0003679_MIMAT0003333	chr15	81134333	81134354	hsa-miR-549	MI0003679_MIMAT0003333	-	miRBase18_mature_miRNA	-0.675769	0.11198	0.389978	0.221933	-0.126641	0.236635	0.00443754	0.160904	0.330866	0.437524	0.0231551	0.273549	0.271723	0.295316	0.102186	0.00508474	0.151622	0.149575	-1.54453	4.83608	1.42562	0.816761	-0.428834	2.31573	0.872718	1.06122	2.21205	0.122459	1.32422e-06	0.153978	0.414065	0.668044	0.0205728	0.382817	0.288591	0.0269635	0.0716498	0.12761	NA
MI0006272_MIMAT0005824	chr15	89151351	89151372	hsa-miR-1179	MI0006272_MIMAT0005824	+	miRBase18_mature_miRNA	-0.0246174	0.148373	0.308426	0.0218447	0.0908173	-0.156252	0.0011939	-0.172894	-0.184607	0.359859	0.0182967	0.211734	0.234725	0.248879	0.0849369	0.00411674	0.115343	0.115398	-0.0684083	8.10927	1.45667	0.093065	0.364905	-1.83963	0.290012	-1.49896	-1.59974	0.945461	5.09264e-16	0.145208	0.925852	0.715183	0.0658228	0.771807	0.133883	0.109657	0.23378	0.334731	NA
MI0000264_MIMAT0000252	chr15	89155086	89155109	hsa-miR-7-5p	MI0000264_MIMAT0000252	+	miRBase18_mature_miRNA	4.59303	0.207006	-1.85285	0.148554	0.217154	0.0166532	0.000347861	0.0975582	0.150768	0.178752	0.010559	0.130464	0.108627	0.117009	0.04445	0.00213786	0.0628052	0.0642039	25.695	19.6047	-14.2021	1.36757	1.85587	0.374649	0.162714	1.55335	2.34826	1.33048e-145	1.41025e-85	8.89699e-46	0.171447	0.0634721	0.707921	0.870743	0.12034	0.0188612	0.0691595	0.123552	NA
MI0000468_MIMAT0000441	chr15	89911262	89911285	hsa-miR-9-5p	MI0000468_MIMAT0000441	+	miRBase18_mature_miRNA	1.8587	0.152309	1.49003	0.258084	0.261254	0.0550967	-0.00314004	0.25742	0.137732	0.306239	0.0177479	0.216086	0.188574	0.202423	0.0753363	0.00362919	0.106926	0.109301	6.06945	8.58181	6.89554	1.36861	1.29063	0.731343	-0.865217	2.40746	1.26011	1.28348e-09	9.33893e-18	5.36613e-12	0.171122	0.196831	0.46457	0.38692	0.0160641	0.207628	0.0535261	0.102392	NA
MI0014208_MIMAT0015051	chr15	90549995	90550018	hsa-miR-3174	MI0014208_MIMAT0015051	+	miRBase18_mature_miRNA	-0.419197	0.1283	-0.733938	0.204972	0.266863	-0.125318	0.00509412	0.121841	-0.0125191	0.403682	0.0213486	0.259474	0.258293	0.273697	0.0953898	0.0046194	0.134179	0.137763	-1.03843	6.00977	-2.82856	0.793565	0.975033	-1.31375	1.10277	0.908046	-0.090874	0.299069	1.85785e-09	0.00467581	0.427449	0.329544	0.188932	0.270129	0.363854	0.927593	0.428871	0.537445	NA
MI0014210_MIMAT0015053	chr16	593335	593354	hsa-miR-3176	MI0014210_MIMAT0015053	+	miRBase18_mature_miRNA	1.17755	0.172328	-0.979528	-0.0748359	-0.160267	-0.063262	0.000305998	0.0738644	0.05182	0.282235	0.0160764	0.1955	0.171131	0.184617	0.0698413	0.00336671	0.0992362	0.100921	4.17225	10.7193	-5.01037	-0.437303	-0.868103	-0.905798	0.0908895	0.744329	0.513471	3.01605e-05	8.2613e-27	5.43243e-07	0.661891	0.385338	0.365043	0.92758	0.456677	0.607622	0.764195	0.828775	NA
MI0016882_MIMAT0019053	chr16	2183120	2183137	hsa-miR-4516	MI0016882_MIMAT0019053	+	miRBase18_mature_miRNA	0.745201	0.148686	1.01659	-0.0564601	0.163625	0.0654003	0.00738316	0.135182	0.246913	0.323953	0.0184868	0.222528	0.197523	0.211977	0.0791767	0.00384245	0.112817	0.114736	2.30033	8.0428	4.56835	-0.285841	0.771903	0.826005	1.92147	1.19824	2.15201	0.0214293	8.78096e-16	4.91583e-06	0.775	0.440172	0.408801	0.0546722	0.230824	0.0313968	0.110917	0.186969	NA
MI0005762_MIMAT0004983	chr16	2321806	2321827	hsa-miR-940	MI0005762_MIMAT0004983	+	miRBase18_mature_miRNA	1.85604	0.0926098	-0.55285	-0.466676	-0.564164	-0.12452	-0.00233292	0.19859	0.0973872	0.282114	0.0165986	0.20409	0.164118	0.179029	0.0719189	0.00345422	0.103062	0.105186	6.57905	5.57937	-2.70885	-2.84353	-3.15125	-1.7314	-0.675381	1.9269	0.92586	4.73449e-11	2.41395e-08	0.00675172	0.00446164	0.00162573	0.0833807	0.499434	0.053992	0.354519	0.137049	0.219849	NA
MI0016078_MIMAT0018101	chr16	2320751	2320773	hsa-miR-3677-3p	MI0016078_MIMAT0018101	+	miRBase18_mature_miRNA	0.42312	0.126359	-1.06434	-0.0292589	-0.0268101	0.0511684	0.000942318	0.125721	0.178546	0.288828	0.0158287	0.196621	0.172982	0.186698	0.070534	0.00343374	0.102954	0.104465	1.46496	7.98291	-5.41317	-0.169144	-0.143602	0.725443	0.274429	1.22114	1.70914	0.142933	1.42923e-15	6.19203e-08	0.865683	0.885815	0.46818	0.783755	0.222032	0.0874244	0.229912	0.331245	NA
MI0014212_MIMAT0015055	chr16	2581979	2581996	hsa-miR-3178	MI0014212_MIMAT0015055	-	miRBase18_mature_miRNA	-0.511883	0.129341	0.444352	0.700564	0.828975	-0.0734218	0.00407801	0.381974	0.210947	0.470765	0.0254833	0.306813	0.308047	0.325587	0.109489	0.00529863	0.156727	0.160472	-1.08734	5.0755	1.44829	2.27421	2.5461	-0.670587	0.769635	2.43719	1.31455	0.276885	3.86479e-07	0.147537	0.0229533	0.0108935	0.502484	0.441517	0.014802	0.188662	0.0507024	0.0984224	1
MI0003137_MIMAT0004767	chr16	14397836	14397858	hsa-miR-193b-5p	MI0003137_MIMAT0004767	+	miRBase18_mature_miRNA	0.448332	0.129696	0.605832	0.00235732	-0.151648	-0.0241305	1.3417e-05	0.156891	0.0577156	0.345923	0.0189583	0.223502	0.213762	0.230344	0.0839477	0.00408644	0.119772	0.120971	1.29605	6.84112	2.71063	0.0110278	-0.658353	-0.287447	0.00328329	1.30991	0.477103	0.19496	7.85774e-12	0.00671561	0.991201	0.510311	0.77377	0.99738	0.190226	0.633289	0.376287	0.486505	NA
MI0003137_MIMAT0002819	chr16	14397873	14397895	hsa-miR-193b-3p	MI0003137_MIMAT0002819	+	miRBase18_mature_miRNA	4.80312	0.166955	-1.0522	0.0590014	0.129336	-0.0584271	0.00125175	0.136836	0.120636	0.192068	0.0113484	0.140138	0.116668	0.125689	0.0477819	0.00229815	0.0674921	0.068998	25.0073	14.7117	-7.5083	0.50572	1.02902	-1.22279	0.544678	2.02743	1.74839	5.0866e-138	5.4252e-49	5.99017e-14	0.613053	0.30347	0.221409	0.585975	0.0426183	0.0803962	0.119798	0.197667	NA
MI0000767_MIMAT0000710	chr16	14403196	14403218	hsa-miR-365a-3p	MI0000767_MIMAT0000710	+	miRBase18_mature_miRNA	4.26558	0.193365	-0.159672	-0.0378314	0.0330844	-0.0510031	-0.00162002	0.104551	0.102222	0.181245	0.0106892	0.131572	0.110148	0.11864	0.0450785	0.00216787	0.0636963	0.0651013	23.5349	18.0898	-1.21357	-0.343461	0.278864	-1.13143	-0.747286	1.64139	1.57021	1.79191e-122	3.83272e-73	0.224911	0.731252	0.78035	0.257874	0.454891	0.100716	0.116367	0.222004	0.323211	NA
MI0002468_MIMAT0002174	chr16	15737157	15737179	hsa-miR-484	MI0002468_MIMAT0002174	+	miRBase18_mature_miRNA	5.42637	0.197956	-2.03108	-0.0121756	0.0365332	-0.108673	0.000109745	0.0700518	0.141946	0.201625	0.0119283	0.147444	0.122399	0.131893	0.0501929	0.00241373	0.0708857	0.0724651	26.9131	16.5956	-13.7752	-0.0994751	0.276991	-2.16511	0.0454671	0.988236	1.95882	1.54154e-159	7.50484e-62	3.59148e-43	0.920761	0.781787	0.0303791	0.963735	0.323037	0.0501339	0.138379	0.221218	NA
MI0000455_MIMAT0000430	chr16	56892438	56892461	hsa-miR-138-5p	MI0000455_MIMAT0000430	+	miRBase18_mature_miRNA	2.77335	0.207882	1.65335	0.13552	0.288708	0.146934	0.00214139	-0.302726	-0.182639	0.247239	0.0144903	0.177436	0.151097	0.162438	0.0612153	0.00294666	0.0861261	0.0879545	11.2173	14.3463	9.31798	0.896906	1.77734	2.40028	0.726719	-3.51492	-2.07652	3.35425e-29	1.12316e-46	1.18574e-20	0.369769	0.075512	0.0163825	0.467398	0.000439892	0.0378457	0.00183901	0.00593143	4
MI0000804_MIMAT0000752	chr16	67236229	67236251	hsa-miR-328	MI0000804_MIMAT0000752	-	miRBase18_mature_miRNA	4.50998	0.186363	-1.36464	0.0434758	0.145616	0.00582196	-0.00376861	0.0113633	0.0704995	0.155833	0.00919202	0.11341	0.0947739	0.102055	0.0387555	0.00186315	0.054756	0.0559712	28.9411	20.2744	-12.0328	0.458732	1.42685	0.150223	-2.02271	0.207527	1.25957	3.62738e-184	2.1621e-91	2.38977e-33	0.646426	0.153624	0.880589	0.0431035	0.835598	0.207826	0.316166	0.422979	NA
MI0000456_MIMAT0000431	chr16	69967005	69967027	hsa-miR-140-5p	MI0000456_MIMAT0000431	+	miRBase18_mature_miRNA	4.67324	0.180881	1.33986	0.0158859	0.0194772	-0.0202399	-3.69748e-06	0.00547941	-0.0146015	0.148007	0.00872326	0.107315	0.0900025	0.0969381	0.0367944	0.00176993	0.0519372	0.0530758	31.5744	20.7355	12.4853	0.176505	0.200925	-0.550079	-0.00208905	0.105501	-0.275107	8.28553e-219	1.65843e-95	8.97692e-36	0.859897	0.840758	0.582265	0.998333	0.915979	0.783234	0.893094	0.926518	NA
MI0000456_MIMAT0004597	chr16	69967044	69967065	hsa-miR-140-3p	MI0000456_MIMAT0004597	+	miRBase18_mature_miRNA	8.0239	0.192615	0.920999	-0.0535095	-0.0423393	-0.0326101	-0.000450189	0.0736124	0.0775048	0.141443	0.00837144	0.103436	0.0858647	0.0925292	0.0352141	0.00169359	0.0497161	0.0508257	56.7288	23.0086	8.90407	-0.623184	-0.457577	-0.926053	-0.26582	1.48066	1.52491	0	3.824e-117	5.38337e-19	0.533164	0.647256	0.354418	0.790378	0.138699	0.127281	0.268777	0.371041	NA
MI0014224_MIMAT0015062	chr16	83541953	83541970	hsa-miR-3182	MI0014224_MIMAT0015062	+	miRBase18_mature_miRNA	1.76873	0.105363	1.28092	-0.659404	-0.533801	0.371745	-0.00363027	0.109361	0.173769	0.420207	0.0248344	0.301158	0.249635	0.270024	0.105371	0.00509799	0.149975	0.153002	4.20919	4.24262	4.2533	-2.64147	-1.97686	3.52797	-0.712099	0.729194	1.13574	2.56292e-05	2.20928e-05	2.10648e-05	0.00825459	0.0480572	0.000418766	0.476403	0.465883	0.256067	0.527372	0.624642	NA
MI0000078_MIMAT0004495	chr17	1617245	1617267	hsa-miR-22-5p	MI0000078_MIMAT0004495	-	miRBase18_mature_miRNA	3.81906	0.175932	-0.241432	-0.0565216	-0.0312072	-0.0224635	0.00146895	0.0830045	0.0050182	0.173918	0.010229	0.125701	0.105705	0.113829	0.0432144	0.0020796	0.0610243	0.0623794	21.9589	17.1993	-1.92068	-0.534712	-0.274159	-0.519815	0.70636	1.36019	0.0804464	7.11501e-107	2.68718e-66	0.0547727	0.592849	0.783962	0.603192	0.479964	0.17377	0.935882	0.209878	0.310119	NA
MI0000078_MIMAT0000077	chr17	1617207	1617229	hsa-miR-22-3p	MI0000078_MIMAT0000077	-	miRBase18_mature_miRNA	10.2426	0.199423	-4.13931	-0.0813976	-0.00238003	-0.0910236	0.00138877	0.0491099	0.0425745	0.158838	0.00940257	0.116212	0.0964183	0.103903	0.0395469	0.00190194	0.0558325	0.0570805	64.4849	21.2094	-35.6187	-0.844213	-0.0229062	-2.30166	0.730185	0.879594	0.745868	0	7.82051e-100	7.19789e-278	0.39855	0.981725	0.0213543	0.465277	0.379079	0.455747	0.670742	0.752143	NA
MI0000288_MIMAT0000269	chr17	1953583	1953604	hsa-miR-212-3p	MI0000288_MIMAT0000269	-	miRBase18_mature_miRNA	2.34903	0.146315	-1.4284	0.0678783	0.0181732	-0.0427753	-0.00117691	0.564734	0.19971	0.284089	0.0166653	0.206481	0.172647	0.185805	0.0704466	0.00339042	0.100338	0.102933	8.26865	8.77961	-6.91784	0.393161	0.0978083	-0.607202	-0.347129	5.62835	1.9402	1.35487e-16	1.64046e-18	4.5858e-12	0.6942	0.922085	0.543717	0.728495	1.81945e-08	0.0523559	1.07535e-08	1.40607e-07	1
MI0000449_MIMAT0004594	chr17	1953258	1953280	hsa-miR-132-5p	MI0000449_MIMAT0004594	-	miRBase18_mature_miRNA	2.37493	0.184172	-0.953557	-0.0426163	-0.0313058	-0.154222	-0.000849294	0.261928	0.102535	0.260482	0.0152327	0.186868	0.158472	0.170554	0.0646788	0.00310908	0.0916929	0.0938184	9.11743	12.0906	-5.10284	-0.26892	-0.183554	-2.38443	-0.273166	2.85658	1.09291	7.69264e-20	1.18487e-33	3.34602e-07	0.787991	0.854364	0.0171057	0.784726	0.00428236	0.274434	0.0102131	0.0254592	1
MI0000449_MIMAT0000426	chr17	1953222	1953244	hsa-miR-132-3p	MI0000449_MIMAT0000426	-	miRBase18_mature_miRNA	4.43297	0.157105	0.304193	0.0219636	0.0138824	-0.0498728	-0.00309788	0.522884	0.191391	0.224052	0.0132306	0.163162	0.136111	0.146624	0.0557287	0.00268078	0.0788027	0.080598	19.7855	11.8744	1.86436	0.161365	0.0946802	-0.894921	-1.15559	6.63536	2.37464	3.97133e-87	1.60811e-32	0.0622717	0.871806	0.924569	0.370829	0.24785	3.23715e-11	0.0175661	3.17384e-11	1.29381e-09	1
MI0000288_MIMAT0022695	chr17	1953621	1953644	hsa-miR-212-5p	MI0000288_MIMAT0022695	-	miRBase18_mature_miRNA	1.83276	0.174114	-2.17353	0.109791	-0.0110896	-0.167798	-0.00633207	0.480445	0.194726	0.302673	0.0177043	0.222917	0.184128	0.198198	0.0752604	0.00360405	0.108106	0.111178	6.05525	9.83458	-9.75038	0.596275	-0.055952	-2.22957	-1.75693	4.4442	1.75149	1.40201e-09	7.98978e-23	1.8377e-22	0.550991	0.95538	0.0257761	0.0789298	8.82199e-06	0.0798615	1.53646e-05	7.71568e-05	1
MI0000489_MIMAT0000461	chr17	6920985	6921006	hsa-miR-195-5p	MI0000489_MIMAT0000461	-	miRBase18_mature_miRNA	7.38033	0.194168	-1.78517	0.231838	0.293791	0.144599	0.00211855	0.0289511	-0.0116824	0.175372	0.0103795	0.128269	0.106468	0.114729	0.0436584	0.00209973	0.0616369	0.0630144	42.0838	18.7069	-13.9174	2.17753	2.56074	3.31206	1.00896	0.469705	-0.185393	0	4.35118e-78	4.965e-44	0.0294411	0.0104448	0.000926118	0.312994	0.638566	0.852921	0.713592	0.789967	NA
MI0000489_MIMAT0004615	chr17	6920946	6920968	hsa-miR-195-3p	MI0000489_MIMAT0004615	-	miRBase18_mature_miRNA	3.06123	0.159494	-0.651329	0.283819	0.316545	0.0151876	0.000895858	0.0477929	0.0182653	0.174896	0.0101804	0.124969	0.107421	0.115365	0.0431154	0.00207537	0.0608988	0.0622428	17.5032	15.6668	-5.21194	2.64213	2.74387	0.352255	0.431661	0.784793	0.293452	1.35545e-68	2.55127e-55	1.86874e-07	0.00823865	0.00607203	0.724647	0.665988	0.432575	0.769177	0.700657	0.778134	NA
MI0003138_MIMAT0002820	chr17	6921297	6921318	hsa-miR-497-5p	MI0003138_MIMAT0002820	-	miRBase18_mature_miRNA	5.70975	0.191638	-1.21185	0.139175	0.225043	0.0337336	0.000869199	0.031039	-0.0133588	0.135496	0.00800855	0.0989022	0.0823261	0.0886845	0.033707	0.00162123	0.047587	0.0486534	42.1396	23.9292	-12.2531	1.69053	2.53757	1.00079	0.536137	0.65226	-0.27457	0	1.52327e-126	1.61794e-34	0.090927	0.0111625	0.316929	0.591864	0.514234	0.783646	0.511509	0.610113	NA
MI0003138_MIMAT0004768	chr17	6921256	6921278	hsa-miR-497-3p	MI0003138_MIMAT0004768	-	miRBase18_mature_miRNA	1.82638	0.193325	1.00408	0.0398144	0.0683237	0.0375644	0.00328889	-0.0811325	-0.117925	0.218936	0.0125154	0.15038	0.134695	0.144476	0.0537023	0.00259337	0.0753241	0.0768153	8.34207	15.4469	6.67692	0.29559	0.472908	0.699493	1.26819	-1.07711	-1.53518	7.29987e-17	7.9101e-54	2.44023e-11	0.767543	0.636279	0.484244	0.204729	0.281431	0.12474	0.31132	0.41811	NA
MI0000813_MIMAT0000761	chr17	7126660	7126683	hsa-miR-324-5p	MI0000813_MIMAT0000761	-	miRBase18_mature_miRNA	4.2164	0.168928	-1.13648	-0.0784446	-0.0324911	0.0840019	-0.0047934	0.127783	0.093243	0.186293	0.0109964	0.135648	0.113098	0.121837	0.0463672	0.00223001	0.0655725	0.0670541	22.6332	15.3621	-8.37812	-0.693597	-0.266678	1.81167	-2.14949	1.94873	1.39056	2.04307e-113	2.93954e-53	5.37806e-17	0.487935	0.789717	0.0700376	0.0315955	0.0513273	0.164358	0.157248	0.245988	NA
MI0000813_MIMAT0000762	chr17	7126626	7126646	hsa-miR-324-3p	MI0000813_MIMAT0000762	-	miRBase18_mature_miRNA	2.8461	0.142221	0.200116	-0.132864	-0.0817466	-0.0224819	-0.00162186	0.0272278	0.0755892	0.166895	0.00965683	0.116728	0.1014	0.10921	0.0414435	0.00199551	0.0586725	0.0597232	17.0533	14.7275	1.71437	-1.3103	-0.748526	-0.542471	-0.812754	0.464065	1.26566	3.30534e-65	4.29199e-49	0.0864606	0.190096	0.454143	0.587494	0.416359	0.642601	0.205635	0.394264	0.504105	NA
MI0016077_MIMAT0018100	chr17	8090551	8090571	hsa-miR-3676-3p	MI0016077_MIMAT0018100	+	miRBase18_mature_miRNA	1.70658	0.12193	0.8764	-0.217297	-0.161152	0.0368791	0.00261846	0.179955	0.136392	0.277153	0.016041	0.193867	0.167335	0.180316	0.0686407	0.00332143	0.0976108	0.0995046	6.15752	7.60115	4.52062	-1.29857	-0.893717	0.537277	0.788353	1.84359	1.37071	7.38924e-10	2.93521e-14	6.16602e-06	0.19409	0.371473	0.591076	0.43049	0.0652424	0.170464	0.185045	0.279991	NA
MI0016887_MIMAT0019058	chr17	8090265	8090287	hsa-miR-4521	MI0016887_MIMAT0019058	+	miRBase18_mature_miRNA	2.54192	0.181364	-1.50391	0.131752	0.211182	-0.0983735	-0.00255349	0.0449694	0.34219	0.251561	0.0147394	0.181785	0.153365	0.165153	0.0623783	0.00299612	0.0886905	0.0903574	10.1046	12.3047	-8.273	0.85908	1.2787	-1.57705	-0.852266	0.507038	3.78707	5.27171e-24	8.54851e-35	1.30627e-16	0.390297	0.201003	0.114785	0.394067	0.612128	0.000152434	2.84682e-05	0.0001333	3
MI0016077_MIMAT0022734	chr17	8090518	8090533	hsa-miR-3676-5p	MI0016077_MIMAT0022734	+	miRBase18_mature_miRNA	2.83758	0.0986593	0.45778	-0.330044	-0.183972	0.268972	0.000945087	0.0538011	0.046777	0.325138	0.0191835	0.235723	0.196613	0.211879	0.0809329	0.00390145	0.11437	0.116923	8.7273	5.14292	1.94202	-1.67865	-0.868287	3.3234	0.24224	0.470411	0.400066	2.60832e-18	2.70505e-07	0.0521343	0.0932208	0.385237	0.000889279	0.808594	0.638061	0.689108	0.891577	0.926331	NA
MI0005559_MIMAT0004945	chr17	11985225	11985247	hsa-miR-744-5p	MI0005559_MIMAT0004945	+	miRBase18_mature_miRNA	4.48165	0.154247	0.722355	-0.0448774	-0.0324535	-0.0462314	-0.00333335	0.147569	0.0981013	0.167343	0.00986294	0.121284	0.101703	0.10956	0.0416272	0.00200199	0.0588406	0.060135	26.7812	15.639	5.95589	-0.441258	-0.296218	-1.11061	-1.66502	2.50795	1.63135	5.35717e-158	3.94631e-55	2.58653e-09	0.659026	0.767064	0.266738	0.0959094	0.0121435	0.102816	0.0489027	0.0954635	NA
MI0005559_MIMAT0004946	chr17	11985282	11985304	hsa-miR-744-3p	MI0005559_MIMAT0004946	+	miRBase18_mature_miRNA	2.03014	0.168983	-0.928754	-0.0148568	0.0460608	-0.0368782	0.00182853	0.013788	0.00691274	0.173229	0.00981862	0.119304	0.106068	0.113803	0.0425707	0.00205299	0.0600711	0.0612762	11.7194	17.2105	-7.78478	-0.140069	0.404743	-0.866281	0.89067	0.229527	0.112813	1.0139e-31	2.21474e-66	6.9836e-15	0.888606	0.685667	0.386336	0.373106	0.818459	0.910179	0.972589	0.979657	NA
MI0003646_MIMAT0003301	chr17	17717210	17717230	hsa-miR-33b-5p	MI0003646_MIMAT0003301	-	miRBase18_mature_miRNA	-0.163623	0.172787	1.28078	-0.0734646	0.101667	0.00457862	0.00716997	0.0467367	0.370147	0.393227	0.0218524	0.258089	0.239882	0.257904	0.0952184	0.0046388	0.137012	0.137474	-0.416103	7.90699	4.96255	-0.306253	0.394205	0.0480854	1.54565	0.341113	2.69248	0.677335	2.63685e-15	6.95749e-07	0.759412	0.69343	0.961648	0.122189	0.733018	0.0070922	0.00657214	0.0173836	4
MI0003646_MIMAT0004811	chr17	17717170	17717192	hsa-miR-33b-3p	MI0003646_MIMAT0004811	-	miRBase18_mature_miRNA	1.00668	0.121913	-1.0282	-0.0994694	-0.0964579	-0.123215	-0.00341361	0.24466	0.200405	0.324493	0.0186272	0.230701	0.194929	0.21043	0.0810905	0.0038839	0.117495	0.120151	3.10231	6.54487	-4.45687	-0.510285	-0.458385	-1.51948	-0.878912	2.0823	1.66795	0.00192019	5.95491e-11	8.31644e-06	0.609852	0.646676	0.128641	0.379449	0.0373148	0.0953266	0.111862	0.186969	NA
MI0006273_MIMAT0005825	chr17	19247825	19247847	hsa-miR-1180	MI0006273_MIMAT0005825	-	miRBase18_mature_miRNA	2.39517	0.187438	-1.81684	0.342777	0.296463	-0.127093	0.000436652	0.473069	0.140048	0.287938	0.0168846	0.208889	0.175904	0.189138	0.0712544	0.00342681	0.100991	0.103449	8.31835	11.1011	-8.69761	1.94866	1.56744	-1.78366	0.127422	4.68425	1.35379	8.91982e-17	1.23871e-28	3.38953e-18	0.0513361	0.117011	0.0744792	0.898606	2.80985e-06	0.175803	1.77776e-06	1.21979e-05	2
MI0000460_MIMAT0004600	chr17	27188600	27188622	hsa-miR-144-5p	MI0000460_MIMAT0004600	-	miRBase18_mature_miRNA	5.93195	0.225833	1.99208	-0.013664	0.172451	-0.0337487	0.00376566	-0.22732	0.505583	0.379183	0.022443	0.27731	0.230186	0.248055	0.0944021	0.00454014	0.133283	0.136248	15.644	10.0625	7.18357	-0.0593608	0.695213	-0.357499	0.829415	-1.70555	3.71074	3.65036e-55	8.08931e-24	6.79134e-13	0.952665	0.486922	0.720718	0.406869	0.0880926	0.000206653	1.3229e-09	2.69639e-08	3
MI0000460_MIMAT0000436	chr17	27188565	27188585	hsa-miR-144-3p	MI0000460_MIMAT0000436	-	miRBase18_mature_miRNA	6.5467	0.22087	-1.89935	-0.217545	0.0306089	-0.035559	0.00518533	-0.22345	0.343503	0.38713	0.0229152	0.283178	0.234999	0.253242	0.0963846	0.0046355	0.136078	0.139112	16.9109	9.63862	-6.70727	-0.925731	0.120868	-0.368929	1.11861	-1.64207	2.46925	3.74249e-64	5.49227e-22	1.98306e-11	0.354586	0.903795	0.712181	0.263305	0.100574	0.0135397	6.56572e-06	3.79171e-05	3
MI0001729_MIMAT0001631	chr17	27188420	27188442	hsa-miR-451a	MI0001729_MIMAT0001631	-	miRBase18_mature_miRNA	9.06069	0.232215	-0.286676	-0.0675449	0.150872	0.0178638	0.00543326	-0.15258	0.531185	0.364282	0.0215633	0.266476	0.221134	0.238301	0.0906961	0.00436192	0.128044	0.130904	24.8727	10.769	-1.0758	-0.305447	0.633118	0.196963	1.24561	-1.19162	4.05782	1.46802e-136	4.8222e-27	0.282016	0.760025	0.526656	0.843856	0.212906	0.233408	4.95321e-05	1.98526e-09	3.43946e-08	3
MI0017369_MIMAT0019856	chr17	27188685	27188706	hsa-miR-4732-3p	MI0017369_MIMAT0019856	-	miRBase18_mature_miRNA	0.455998	0.176047	-1.69625	-0.0738619	0.0797868	-0.199576	-0.000750883	-0.0556326	0.648248	0.530325	0.0309615	0.382629	0.319875	0.345922	0.131949	0.00632427	0.190513	0.191889	0.859846	5.686	-4.43316	-0.230909	0.230649	-1.51252	-0.11873	-0.292015	3.37824	0.389874	1.30051e-08	9.28634e-06	0.817386	0.817587	0.130401	0.905489	0.770275	0.000729518	1.37383e-05	7.18496e-05	3
MI0001445_MIMAT0004748	chr17	28444112	28444135	hsa-miR-423-5p	MI0001445_MIMAT0004748	+	miRBase18_mature_miRNA	6.68967	0.201249	-1.28368	-0.190022	-0.0913392	-0.0989892	0.00124048	0.0265537	0.200418	0.223114	0.0132053	0.163169	0.135432	0.145946	0.0555492	0.00267155	0.07843	0.0801778	29.9832	15.24	-7.86719	-1.40308	-0.625841	-1.78201	0.46433	0.338565	2.49967	1.62407e-197	1.9184e-52	3.62697e-15	0.160594	0.531419	0.0747478	0.642412	0.734937	0.0124308	0.00945963	0.0237519	NA
MI0001445_MIMAT0001340	chr17	28444148	28444171	hsa-miR-423-3p	MI0001445_MIMAT0001340	+	miRBase18_mature_miRNA	6.81453	0.17925	-0.684687	-0.164114	-0.0936776	-0.0288429	0.00017292	-0.0348815	0.0578832	0.189588	0.0112201	0.138624	0.115084	0.124018	0.0472019	0.00227012	0.0666406	0.0681256	35.9439	15.9757	-4.93918	-1.42603	-0.755357	-0.611054	0.0761723	-0.523427	0.849654	6.29619e-283	1.88658e-57	7.84527e-07	0.15386	0.450035	0.541164	0.939282	0.600677	0.395518	0.244928	0.346398	NA
MI0000487_MIMAT0004614	chr17	29887034	29887056	hsa-miR-193a-5p	MI0000487_MIMAT0004614	+	miRBase18_mature_miRNA	4.6033	0.182797	-1.2517	-0.0522694	-0.0812612	-0.0481227	-0.00160218	0.0554486	0.0358802	0.186036	0.0109886	0.135631	0.112959	0.121715	0.0463052	0.0022267	0.0654034	0.0668535	24.7442	16.6352	-9.22875	-0.462729	-0.667636	-1.03925	-0.719531	0.847793	0.536699	3.57968e-135	3.87507e-62	2.73815e-20	0.643559	0.504366	0.298689	0.471814	0.396553	0.591475	0.704837	0.781523	NA
MI0000487_MIMAT0000459	chr17	29887068	29887090	hsa-miR-193a-3p	MI0000487_MIMAT0000459	+	miRBase18_mature_miRNA	2.88116	0.172525	-0.636638	-0.15819	-0.0848433	0.0577176	-0.000109459	0.0334258	0.0335405	0.20303	0.0118912	0.145536	0.123111	0.132567	0.0504643	0.0024302	0.0713254	0.0728691	14.1908	14.5086	-4.37444	-1.28493	-0.640005	1.14373	-0.0450412	0.468638	0.460285	1.04414e-45	1.0684e-47	1.21747e-05	0.198815	0.522169	0.252736	0.964074	0.639328	0.645312	0.879248	0.922778	NA
MI0000769_MIMAT0022833	chr17	29902457	29902479	hsa-miR-365b-5p	MI0000769_MIMAT0022833	+	miRBase18_mature_miRNA	0.516383	0.139449	1.26251	-0.141002	-0.074872	0.0679272	-0.00442277	-0.0281933	0.041878	0.3442	0.0186689	0.215566	0.213436	0.229141	0.0838258	0.00408033	0.118223	0.1184	1.50024	7.46961	5.85672	-0.660629	-0.32675	0.810338	-1.08392	-0.238475	0.353698	0.133552	8.04332e-14	4.72091e-09	0.50885	0.743857	0.417746	0.278399	0.811512	0.723565	0.780347	0.841412	NA
MI0000769_MIMAT0022834	chr17	29902496	29902518	hsa-miR-365b-3p	MI0000769_MIMAT0022834	+	miRBase18_mature_miRNA	4.26569	0.193379	-0.159885	-0.0377968	0.0334433	-0.050938	-0.00162393	0.104498	0.102293	0.181218	0.0106876	0.131553	0.110132	0.118623	0.0450719	0.00216756	0.063687	0.0650918	23.5389	18.0938	-1.21537	-0.343196	0.28193	-1.13015	-0.749197	1.64081	1.57152	1.62973e-122	3.56688e-73	0.224227	0.731451	0.777997	0.258413	0.453738	0.100838	0.116061	0.22189	0.323211	NA
MI0017365_MIMAT0019850	chr17	37882789	37882814	hsa-miR-4728-3p	MI0017365_MIMAT0019850	+	miRBase18_mature_miRNA	0.0403272	0.171324	-1.0706	0.0866269	0.219408	0.0359876	-0.00228587	0.0480386	0.108384	0.34035	0.0181656	0.220502	0.21289	0.226784	0.081777	0.00395309	0.116809	0.118918	0.118487	9.43126	-4.85531	0.40691	0.967478	0.44007	-0.578248	0.411257	0.911415	0.905681	4.05196e-21	1.202e-06	0.684074	0.333305	0.659887	0.563096	0.680884	0.362077	0.638763	0.723305	NA
MI0019137_MIMAT0022277	chr17	40646790	40646812	hsa-miR-548at-5p	MI0019137_MIMAT0022277	+	miRBase18_mature_miRNA	-0.0880426	0.187536	-2.46713	-0.235784	-0.174896	0.0165187	0.00522983	0.0444162	0.316666	0.3568	0.020155	0.264015	0.204562	0.222818	0.0888495	0.00431133	0.130544	0.131652	-0.246756	9.30466	-9.34467	-1.15263	-0.784926	0.185918	1.21305	0.34024	2.40532	0.805097	1.34416e-20	9.21767e-21	0.249062	0.432497	0.852509	0.225113	0.733676	0.0161581	0.0106906	0.0263651	3
MI0017878_MIMAT0021044	chr17	40666284	40666306	hsa-miR-5010-3p	MI0017878_MIMAT0021044	+	miRBase18_mature_miRNA	0.745898	0.167753	-0.645786	-0.0248211	-0.0256207	-0.0199584	0.00064057	0.0297639	0.138072	0.277973	0.0153677	0.18417	0.169964	0.182998	0.0678566	0.00328624	0.0970527	0.0978401	2.68335	10.916	-3.50646	-0.146038	-0.140005	-0.294126	0.194925	0.306678	1.4112	0.00728885	9.67033e-28	0.000454105	0.883892	0.888656	0.768662	0.845452	0.759088	0.158186	0.252794	0.355347	NA
MI0000462_MIMAT0000438	chr17	46114539	46114560	hsa-miR-152	MI0000462_MIMAT0000438	-	miRBase18_mature_miRNA	5.1583	0.175833	1.27455	0.211386	0.230969	0.0281868	-0.000192246	0.245984	0.129876	0.15112	0.00892264	0.110055	0.0918776	0.0989613	0.0375687	0.00180724	0.0530722	0.0542582	34.1339	19.7064	11.581	2.30074	2.33393	0.750273	-0.106375	4.63489	2.39367	2.31857e-255	1.90069e-86	5.14317e-31	0.0214064	0.0195996	0.45309	0.915285	3.57122e-06	0.0166807	2.17766e-05	0.000105533	1
MI0000266_MIMAT0000253	chr17	46657265	46657288	hsa-miR-10a-5p	MI0000266_MIMAT0000253	-	miRBase18_mature_miRNA	11.3158	0.205305	-2.31234	0.240135	0.257557	0.100678	-0.000252269	0.0107414	0.0702205	0.135326	0.00801049	0.0989933	0.0821487	0.0885257	0.0336924	0.00162039	0.0475666	0.0486291	83.6187	25.6295	-23.3586	2.92318	2.90941	2.98814	-0.155684	0.225817	1.444	0	7.15804e-145	1.12739e-120	0.00346476	0.00362114	0.00280681	0.876282	0.821343	0.148739	0.221286	0.323211	NA
MI0000266_MIMAT0004555	chr17	46657225	46657247	hsa-miR-10a-3p	MI0000266_MIMAT0004555	-	miRBase18_mature_miRNA	3.34936	0.196442	-1.21448	0.138014	0.214025	0.0250308	5.43326e-05	0.00991734	0.0546086	0.143587	0.00837512	0.102819	0.0878528	0.0944134	0.0354861	0.00170742	0.0501646	0.0512447	23.3263	23.4554	-11.8118	1.57097	2.26689	0.705368	0.0318214	0.197696	1.06564	2.39706e-120	1.1645e-121	3.39247e-32	0.116189	0.0233969	0.480581	0.974614	0.843283	0.286585	0.451167	0.558319	NA
MI0000238_MIMAT0000226	chr17	46709893	46709915	hsa-miR-196a-5p	MI0000238_MIMAT0000226	-	miRBase18_mature_miRNA	0.349938	0.107916	0.99129	0.875519	0.700718	-0.0752551	-0.00479111	-0.0187917	-0.0174872	0.516174	0.0286687	0.347	0.336398	0.357738	0.122605	0.00588925	0.1729	0.175952	0.677947	3.76426	2.85674	2.60263	1.95875	-0.613801	-0.813535	-0.108685	-0.0993863	0.497806	0.000167042	0.00428017	0.00925114	0.0501423	0.539347	0.415911	0.913452	0.920832	0.993538	0.993538	NA
MI0016004_MIMAT0017992	chr17	54968679	54968702	hsa-miR-3614-5p	MI0016004_MIMAT0017992	-	miRBase18_mature_miRNA	2.52252	0.176108	-1.62374	-0.892796	-0.802528	-0.16961	0.000879799	0.1063	0.132077	0.28303	0.0168124	0.208089	0.166717	0.180693	0.0717162	0.00344324	0.10183	0.104014	8.91255	10.4749	-7.80309	-5.35516	-4.44138	-2.36501	0.255515	1.04391	1.2698	4.98714e-19	1.12713e-25	6.04086e-15	8.54805e-08	8.93821e-06	0.0180294	0.798326	0.296529	0.204156	0.43662	0.545184	NA
MI0016004_MIMAT0017993	chr17	54968641	54968664	hsa-miR-3614-3p	MI0016004_MIMAT0017993	-	miRBase18_mature_miRNA	0.732672	0.152875	-1.40893	-0.650112	-0.658335	0.0126789	0.00670432	-0.117396	0.00508333	0.334281	0.0193942	0.241151	0.187905	0.206099	0.0852964	0.0041501	0.120453	0.121639	2.19179	7.88251	-5.8425	-3.45979	-3.19427	0.148645	1.61546	-0.974627	0.0417902	0.028395	3.20864e-15	5.14217e-09	0.000540592	0.00140186	0.881833	0.106211	0.329745	0.966666	0.414706	0.523482	NA
MI0000458_MIMAT0000433	chr17	56408643	56408664	hsa-miR-142-5p	MI0000458_MIMAT0000433	-	miRBase18_mature_miRNA	9.3709	0.185189	-3.53312	0.00115511	0.0448835	0.000831637	0.00238664	0.0442322	0.0901913	0.193309	0.011443	0.141426	0.117344	0.126453	0.048129	0.00231469	0.0679489	0.0694673	48.4764	16.1837	-24.9821	0.00984383	0.354942	0.0172793	1.03108	0.650963	1.29833	0	6.57727e-59	9.57892e-138	0.992146	0.722633	0.986214	0.302501	0.51507	0.194175	0.418296	0.526097	NA
MI0000458_MIMAT0000434	chr17	56408605	56408628	hsa-miR-142-3p	MI0000458_MIMAT0000434	-	miRBase18_mature_miRNA	5.4373	0.179974	2.7848	-0.137817	-0.0717382	0.0134601	0.00117674	0.0298888	0.0629798	0.239395	0.0141619	0.174863	0.145327	0.156601	0.0595936	0.00286629	0.0841391	0.0860101	22.7127	12.7083	15.9256	-0.948327	-0.458095	0.225865	0.410544	0.355231	0.732237	3.35607e-114	5.31541e-37	4.207e-57	0.342963	0.646884	0.821307	0.681407	0.722417	0.464024	0.754352	0.820669	NA
MI0000745_MIMAT0000688	chr17	57228509	57228532	hsa-miR-301a-3p	MI0000745_MIMAT0000688	-	miRBase18_mature_miRNA	5.33065	0.197346	-2.41776	0.0224385	0.113861	0.0258125	-0.000629241	-0.00049788	0.0137921	0.160361	0.00948605	0.11742	0.0973567	0.10489	0.0399167	0.00191951	0.0563674	0.0576394	33.2416	20.8038	-20.5907	0.230478	1.08552	0.646658	-0.327813	-0.00883276	0.239282	2.70373e-242	4.0001e-96	3.32355e-94	0.817721	0.277689	0.517854	0.743053	0.992953	0.810887	0.947838	0.96454	NA
MI0003820_MIMAT0003884	chr17	57215188	57215210	hsa-miR-454-5p	MI0003820_MIMAT0003884	-	miRBase18_mature_miRNA	1.91097	0.20618	-3.19807	0.0185796	0.0803768	-0.0373383	-0.00016484	-0.00415887	0.0908052	0.196002	0.011457	0.152249	0.1179	0.12691	0.0488953	0.00233782	0.0696056	0.0714537	9.74974	17.9959	-21.0055	0.157587	0.633338	-0.763638	-0.0705101	-0.059749	1.27083	1.8495e-22	2.09796e-72	5.84353e-98	0.874782	0.526513	0.445083	0.943788	0.952356	0.203791	0.206425	0.306322	NA
MI0003820_MIMAT0003885	chr17	57215147	57215170	hsa-miR-454-3p	MI0003820_MIMAT0003885	-	miRBase18_mature_miRNA	5.21238	0.199303	-1.76512	0.109266	0.196802	0.0388053	0.000255536	-0.0276577	0.0969723	0.153236	0.00905668	0.1119	0.0930928	0.100289	0.0381207	0.00183339	0.0538375	0.0550304	34.0154	22.0062	-15.774	1.17373	1.96235	1.01796	0.139379	-0.513725	1.76216	1.31812e-253	2.51187e-107	4.6977e-56	0.240502	0.0497219	0.308697	0.88915	0.607444	0.0780423	0.018041	0.041902	NA
MI0000745_MIMAT0022696	chr17	57228547	57228569	hsa-miR-301a-5p	MI0000745_MIMAT0022696	-	miRBase18_mature_miRNA	0.532553	0.174783	-2.027	-0.0703727	0.0267484	0.0461265	-0.00160188	-0.0636904	-0.0155496	0.324813	0.0183783	0.235902	0.194944	0.209422	0.0810336	0.00388442	0.114008	0.117078	1.63957	9.51034	-8.59255	-0.360989	0.127725	0.569227	-0.412386	-0.558649	-0.132814	0.101094	1.90032e-21	8.50597e-18	0.718108	0.898367	0.569202	0.680056	0.576401	0.89434	0.813622	0.871716	NA
MI0000077_MIMAT0000076	chr17	57918633	57918655	hsa-miR-21-5p	MI0000077_MIMAT0000076	+	miRBase18_mature_miRNA	10.528	0.166429	1.492	-0.0365746	-0.079507	-0.0992972	-0.000227401	0.372567	0.100585	0.242869	0.0143764	0.177662	0.147432	0.158877	0.0604677	0.00290812	0.0853678	0.0872747	43.3486	11.5765	8.39796	-0.248078	-0.500432	-1.64215	-0.0781953	4.36425	1.15251	0	5.41952e-31	4.54297e-17	0.804074	0.616771	0.100558	0.937673	1.27557e-05	0.249112	6.40239e-06	3.72845e-05	1
MI0000077_MIMAT0004494	chr17	57918671	57918692	hsa-miR-21-3p	MI0000077_MIMAT0004494	+	miRBase18_mature_miRNA	7.83426	0.154508	-3.12293	-0.20221	-0.128251	-0.0502744	-0.00221711	0.340519	0.261772	0.286076	0.0169353	0.209351	0.173643	0.187125	0.0712286	0.00342557	0.100568	0.102819	27.3852	9.12342	-14.9172	-1.16451	-0.685377	-0.705817	-0.647224	3.38596	2.54594	4.11468e-165	7.27896e-20	2.54833e-50	0.244217	0.493106	0.480302	0.517487	0.000709296	0.0108983	0.0049568	0.013946	1
MI0016891_MIMAT0019063	chr17	67095710	67095732	hsa-miR-4524a-3p	MI0016891_MIMAT0019063	-	miRBase18_mature_miRNA	-0.507733	0.166402	-0.764545	-0.0133994	0.22721	0.00110839	0.00384587	0.303433	0.176324	0.340627	0.0174731	0.209672	0.212053	0.224262	0.0799154	0.00393081	0.116259	0.119849	-1.49058	9.52332	-3.64638	-0.0631889	1.01315	0.0138695	0.978391	2.60997	1.47121	0.136072	1.6774e-21	0.000265965	0.949616	0.31099	0.988934	0.327881	0.00905501	0.141234	0.029844	0.0642294	2
MI0016005_MIMAT0017994	chr17	72744801	72744822	hsa-miR-3615	MI0016005_MIMAT0017994	+	miRBase18_mature_miRNA	1.96993	0.132297	-0.0165855	0.202982	0.222438	-0.0763675	-0.00104202	0.141357	0.314926	0.26674	0.0154278	0.18827	0.163825	0.176202	0.065664	0.00316006	0.0936657	0.0952582	7.38519	8.57524	-0.088094	1.23902	1.2624	-1.163	-0.329748	1.50916	3.30603	1.52236e-13	9.88845e-18	0.929802	0.215337	0.206805	0.244828	0.741591	0.131257	0.000946283	0.00282116	0.00846349	3
MI0000814_MIMAT0004701	chr17	79099722	79099744	hsa-miR-338-5p	MI0000814_MIMAT0004701	-	miRBase18_mature_miRNA	3.36965	0.229536	0.112475	-0.0331792	0.129411	0.164217	-0.000482864	-0.533244	-0.146163	0.275039	0.0162247	0.199419	0.167304	0.180182	0.0684027	0.00328943	0.0963657	0.0983279	12.2515	14.1473	0.564014	-0.198316	0.718223	2.40074	-0.146793	-5.53355	-1.48649	1.64825e-34	1.94011e-45	0.572745	0.842798	0.47262	0.0163617	0.883296	3.13822e-08	0.13715	1.87108e-08	2.06914e-07	4
MI0000814_MIMAT0000763	chr17	79099686	79099708	hsa-miR-338-3p	MI0000814_MIMAT0000763	-	miRBase18_mature_miRNA	6.63426	0.226958	-2.35479	-0.0495974	0.126336	0.199751	0.000418547	-0.702672	-0.149204	0.309042	0.0182929	0.226069	0.187606	0.202168	0.076943	0.00370045	0.10862	0.111037	21.4672	12.4069	-10.4162	-0.26437	0.624906	2.59609	0.113107	-6.46908	-1.34374	3.15682e-102	2.39813e-35	2.09067e-25	0.791495	0.532033	0.00942906	0.909946	9.86024e-11	0.179033	5.14155e-12	3.23918e-10	4
MI0014228_MIMAT0015066	chr17	79099685	79099708	hsa-miR-3065-5p	MI0014228_MIMAT0015066	+	miRBase18_mature_miRNA	3.10649	0.189904	0.143214	-0.0376691	0.0141761	0.138598	-0.000761027	-0.0549199	0.0375724	0.212713	0.0124852	0.152853	0.129417	0.139336	0.0527981	0.0025419	0.0745748	0.0761266	14.6041	15.2103	0.936944	-0.291068	0.10174	2.62506	-0.299393	-0.73644	0.493552	2.64339e-48	3.02151e-52	0.348787	0.770999	0.918963	0.00866338	0.76464	0.461463	0.621623	0.328647	0.435857	NA
MI0014228_MIMAT0015378	chr17	79099725	79099748	hsa-miR-3065-3p	MI0014228_MIMAT0015378	+	miRBase18_mature_miRNA	2.82119	0.195335	1.70364	-0.193104	-0.140694	0.0663241	-0.00174356	-0.0185535	0.101031	0.218053	0.0127731	0.155308	0.132253	0.142519	0.0542324	0.00261064	0.0767176	0.0781914	12.9381	15.2927	10.9695	-1.46011	-0.987196	1.22296	-0.667867	-0.241842	1.29209	2.74215e-38	8.55525e-53	5.35817e-28	0.144259	0.323546	0.221345	0.504219	0.808903	0.196325	0.150978	0.238331	NA
MI0003778_MIMAT0005793	chr18	19263519	19263539	hsa-miR-320c	MI0003778_MIMAT0005793	+	miRBase18_mature_miRNA	1.56075	0.176773	0.986521	0.138985	0.258008	-0.00244223	6.7307e-05	0.154199	0.105752	0.202256	0.01127	0.133759	0.126515	0.135041	0.0488966	0.0023634	0.0694295	0.0707705	7.71674	15.6853	7.37534	1.09856	1.91058	-0.0499468	0.0284789	2.22095	1.49429	1.19346e-14	1.90682e-55	1.63924e-13	0.27196	0.0560579	0.960165	0.97728	0.0263546	0.135099	0.0890464	0.154273	NA
MI0000437_MIMAT0000416	chr18	19408975	19408997	hsa-miR-1	MI0000437_MIMAT0000416	-	miRBase18_mature_miRNA	5.78988	0.199074	1.62913	0.144127	0.11273	-0.189339	-0.00298491	0.336894	0.0156753	0.25869	0.0153049	0.189046	0.157092	0.169267	0.0643929	0.0030968	0.0909158	0.0929534	22.3815	13.0072	8.61764	0.917473	0.665988	-2.94037	-0.963868	3.70557	0.168636	5.9573e-111	1.11341e-38	6.83506e-18	0.358895	0.505419	0.00327821	0.335112	0.00021092	0.866083	9.54752e-06	5.25114e-05	2
MI0000450_MIMAT0000427	chr18	19405672	19405694	hsa-miR-133a	MI0000450_MIMAT0000427	-	miRBase18_mature_miRNA	5.78852	0.205411	-3.10925	0.185524	0.227531	-0.205739	-0.00442598	0.401187	0.123975	0.240313	0.0142245	0.176028	0.14589	0.157199	0.0598303	0.00287688	0.0844971	0.086412	24.0874	14.4407	-17.6634	1.27167	1.4474	-3.43871	-1.53846	4.74794	1.4347	3.38657e-128	2.86882e-47	8.01878e-70	0.203489	0.147784	0.000584495	0.123935	2.055e-06	0.151372	1.1827e-06	8.51523e-06	2
MI0008191_MIMAT0005793	chr18	21901679	21901699	hsa-miR-320c	MI0008191_MIMAT0005793	+	miRBase18_mature_miRNA	1.7575	0.18169	0.816342	0.105386	0.214173	0.0176733	-0.000873749	0.163515	0.105337	0.199782	0.0112556	0.134205	0.124126	0.13272	0.0486123	0.00234729	0.0690449	0.0704568	8.79706	16.1423	6.08279	0.849027	1.61372	0.363555	-0.372237	2.36824	1.49505	1.40443e-18	1.2876e-58	1.18112e-09	0.395867	0.106588	0.71619	0.709717	0.0178727	0.1349	0.064292	0.117869	NA
MI0000274_MIMAT0000262	chr18	33484797	33484819	hsa-miR-187-3p	MI0000274_MIMAT0000262	-	miRBase18_mature_miRNA	1.90169	0.214613	0.0791958	0.191018	0.457392	-0.287661	-0.00841919	0.750191	0.289096	0.323258	0.0188101	0.229365	0.198953	0.213203	0.0798344	0.0038306	0.11387	0.117039	5.88289	11.4095	0.345282	0.960115	2.14534	-3.60322	-2.19788	6.58816	2.47007	4.03172e-09	3.75053e-30	0.729882	0.336997	0.0319259	0.000314299	0.0279577	4.45307e-11	0.0135086	3.65739e-11	1.40809e-09	1
MI0016896_MIMAT0019068	chr18	53146500	53146521	hsa-miR-4529-3p	MI0016896_MIMAT0019068	+	miRBase18_mature_miRNA	-0.698676	0.169707	-0.149665	0.689249	0.608301	0.056132	-0.000767183	-0.390325	-0.140526	0.451027	0.0219227	0.256197	0.315649	0.33193	0.0990176	0.00480094	0.136756	0.134868	-1.54908	7.74114	-0.584179	2.1836	1.83262	0.566888	-0.159798	-2.85417	-1.04195	0.121363	9.85312e-15	0.5591	0.0289919	0.0668596	0.57079	0.87304	0.00431498	0.297433	0.0139682	0.0333793	4
MI0017385_MIMAT0019880	chr19	4445983	4446006	hsa-miR-4746-5p	MI0017385_MIMAT0019880	+	miRBase18_mature_miRNA	0.437966	0.165663	-0.925237	0.0060232	-0.0032094	-0.0873636	-0.00155632	0.159863	0.354939	0.329478	0.0183062	0.221449	0.200399	0.216475	0.0806601	0.00389025	0.118342	0.118926	1.32927	9.04957	-4.1781	0.0300561	-0.0148257	-1.08311	-0.400055	1.35086	2.98454	0.183759	1.4353e-19	2.9396e-05	0.976022	0.988171	0.278761	0.689116	0.176742	0.00284007	0.00772137	0.0200409	3
MI0000265_MIMAT0000252	chr19	4770711	4770734	hsa-miR-7-5p	MI0000265_MIMAT0000252	+	miRBase18_mature_miRNA	4.58961	0.206999	-1.85877	0.148817	0.217504	0.0165554	0.000349367	0.0982247	0.151563	0.178935	0.0105698	0.130599	0.108738	0.117129	0.0444955	0.00214005	0.0628698	0.06427	25.6496	19.584	-14.2327	1.36859	1.85696	0.372069	0.163252	1.56235	2.35822	4.27263e-145	2.11825e-85	5.74622e-46	0.171128	0.0633166	0.709841	0.87032	0.118205	0.0183626	0.0676584	0.122102	NA
MI0016597_MIMAT0018356	chr19	6416444	6416466	hsa-miR-3940-3p	MI0016597_MIMAT0018356	-	miRBase18_mature_miRNA	-0.130483	0.186633	-2.30165	-0.351974	-0.379754	-0.125231	0.00883515	-0.0933875	0.205159	0.43309	0.024881	0.317325	0.250093	0.272976	0.108694	0.0052587	0.156062	0.15672	-0.301284	7.50103	-7.25328	-1.40737	-1.39116	-1.15214	1.6801	-0.5984	1.30908	0.763198	6.33182e-14	4.06792e-13	0.159317	0.164176	0.249263	0.0929379	0.549573	0.190508	0.0551352	0.104111	NA
MI0017865_MIMAT0021017	chr19	8454223	8454244	hsa-miR-4999-5p	MI0017865_MIMAT0021017	-	miRBase18_mature_miRNA	-0.616072	0.127486	0.695801	0.649345	0.645962	-0.0570174	0.00407944	-0.261971	-0.134979	0.370789	0.0164536	0.189041	0.273986	0.28506	0.0759657	0.00374535	0.104064	0.10179	-1.66152	7.74822	3.68069	2.36999	2.26606	-0.750567	1.0892	-2.51739	-1.32606	0.0966099	9.31896e-15	0.000232604	0.0177884	0.0234477	0.452913	0.276065	0.0118227	0.184821	0.0451322	0.0892404	3
MI0000242_MIMAT0000232	chr19	10928104	10928126	hsa-miR-199a-3p	MI0000242_MIMAT0000232	-	miRBase18_mature_miRNA	8.75489	0.176604	-1.49561	0.296704	0.317777	-0.0254121	-0.00107283	0.227188	0.132184	0.167741	0.00992882	0.122699	0.10183	0.109733	0.0417617	0.00200847	0.0589596	0.0602769	52.1928	17.787	-12.1892	2.91373	2.8959	-0.608504	-0.534151	3.85328	2.19295	0	8.91292e-71	3.54787e-34	0.00357141	0.00378068	0.542854	0.593237	0.000116548	0.0283112	0.000662546	0.00227299	1
MI0000242_MIMAT0000231	chr19	10928144	10928167	hsa-miR-199a-5p	MI0000242_MIMAT0000231	-	miRBase18_mature_miRNA	7.12241	0.170947	-1.19198	0.276057	0.320962	-0.00891808	-0.00152532	0.198841	0.164654	0.16133	0.009547	0.117972	0.0979549	0.105552	0.0401595	0.00193142	0.0567024	0.0579694	44.1481	17.9059	-10.1039	2.8182	3.04079	-0.222067	-0.789741	3.50675	2.84035	0	1.06162e-71	5.30861e-24	0.00482936	0.00235957	0.824262	0.429679	0.000453622	0.00450636	0.00239396	0.00740632	NA
MI0019302_MIMAT0022488	chr19	13031186	13031208	hsa-miR-5695	MI0019302_MIMAT0022488	+	miRBase18_mature_miRNA	-0.316847	0.220992	-1.81199	-0.0369761	-0.0198544	-0.00573822	-0.00391798	-0.12576	0.375282	0.428508	0.0235501	0.288147	0.25664	0.279331	0.105535	0.00508113	0.155523	0.153279	-0.739421	9.3839	-6.28842	-0.144078	-0.0710782	-0.0543729	-0.771085	-0.808625	2.44836	0.459652	6.35772e-21	3.20718e-10	0.885439	0.943335	0.956638	0.440657	0.418731	0.0143508	0.000233492	0.00091532	3
MI0000079_MIMAT0004496	chr19	13947443	13947465	hsa-miR-23a-5p	MI0000079_MIMAT0004496	-	miRBase18_mature_miRNA	3.1464	0.202911	-2.93073	-0.189266	-0.293127	-0.153924	-0.00426956	-0.454765	0.128487	0.402039	0.0238524	0.29733	0.24317	0.262507	0.100469	0.00482258	0.141982	0.144627	7.82611	8.50691	-9.85683	-0.778326	-1.11664	-1.53205	-0.885328	-3.20297	0.888399	5.03212e-15	1.78625e-17	6.40382e-23	0.436377	0.264146	0.125509	0.37598	0.00136016	0.374326	6.32921e-06	3.71707e-05	3
MI0000079_MIMAT0000078	chr19	13947408	13947429	hsa-miR-23a-3p	MI0000079_MIMAT0000078	-	miRBase18_mature_miRNA	7.80345	0.198578	-0.286197	0.0740957	0.126787	0.00880345	0.000835776	0.0754522	-0.0276966	0.140689	0.00832647	0.102882	0.0854117	0.0920386	0.0350246	0.00168449	0.0494472	0.0505521	55.4661	23.849	-2.78179	0.867512	1.37754	0.25135	0.496161	1.52592	-0.547882	0	1.03668e-125	0.005406	0.385661	0.168345	0.801543	0.619781	0.127031	0.583773	0.0337458	0.0704393	NA
MI0000081_MIMAT0004497	chr19	13947139	13947161	hsa-miR-24-2-5p	MI0000081_MIMAT0004497	-	miRBase18_mature_miRNA	4.34338	0.184608	-0.456893	0.00165634	-0.0014316	-0.0378437	0.000875662	-0.128099	-0.0590785	0.179128	0.0105635	0.130111	0.108885	0.117296	0.0445507	0.00214265	0.0628532	0.0642134	24.2473	17.4761	-3.51156	0.0152119	-0.012205	-0.849452	0.408682	-2.03806	-0.920034	7.06166e-130	2.17865e-68	0.000445487	0.987863	0.990262	0.39563	0.682773	0.0415439	0.357555	0.107819	0.183133	NA
MI0000085_MIMAT0004501	chr19	13947300	13947322	hsa-miR-27a-5p	MI0000085_MIMAT0004501	-	miRBase18_mature_miRNA	3.96774	0.188905	1.29342	0.0623545	-0.0196315	0.0981685	-0.000795196	-0.499046	0.0745051	0.328949	0.0194382	0.239691	0.199833	0.215387	0.0818657	0.00393687	0.115543	0.117954	12.0619	9.7182	5.39619	0.312032	-0.0911453	1.19914	-0.201987	-4.31914	0.631646	1.67953e-33	2.52203e-22	6.80727e-08	0.755016	0.927377	0.230473	0.839927	1.56638e-05	0.527618	1.52605e-08	1.88849e-07	3
MI0000085_MIMAT0000084	chr19	13947260	13947281	hsa-miR-27a-3p	MI0000085_MIMAT0000084	-	miRBase18_mature_miRNA	7.95321	0.1842	0.193253	0.0752358	0.0959744	0.012149	0.00159646	0.00768601	-0.0917702	0.144663	0.00856183	0.105792	0.0878235	0.0946382	0.0360144	0.00173209	0.0508436	0.0519795	54.9775	21.5141	1.82672	0.85667	1.01412	0.337336	0.921696	0.15117	-1.76551	0	1.14946e-102	0.0677411	0.391627	0.310526	0.735863	0.356687	0.879842	0.0774783	0.0445732	0.0886303	NA
MI0000081_MIMAT0000080	chr19	13947102	13947124	hsa-miR-24-3p	MI0000081_MIMAT0000080	-	miRBase18_mature_miRNA	8.27069	0.196024	1.33596	0.0586887	0.0832594	-0.0127371	0.000694917	0.044062	-0.0655816	0.136314	0.00806796	0.0996901	0.082754	0.0891758	0.0339366	0.00163215	0.0479107	0.048981	60.6737	24.2966	13.4011	0.709195	0.933654	-0.375319	0.425768	0.91967	-1.33892	0	2.13182e-130	5.95359e-41	0.478203	0.350482	0.707423	0.670277	0.357745	0.180597	0.0220779	0.0498371	NA
MI0000271_MIMAT0000258	chr19	13985538	13985560	hsa-miR-181c-5p	MI0000271_MIMAT0000258	+	miRBase18_mature_miRNA	8.24493	0.217261	-3.69148	-0.0391844	0.0934313	0.0916888	-0.00160608	-0.175671	-0.0831646	0.157812	0.00934267	0.115521	0.0957908	0.103227	0.0392933	0.00188971	0.0554748	0.0567162	52.2451	23.2547	-31.955	-0.409062	0.905108	2.33345	-0.849909	-3.16668	-1.46633	0	1.27363e-119	4.60613e-224	0.682494	0.365408	0.0196248	0.395376	0.00154192	0.142559	0.00497065	0.013946	NA
MI0000271_MIMAT0004559	chr19	13985576	13985598	hsa-miR-181c-3p	MI0000271_MIMAT0004559	+	miRBase18_mature_miRNA	4.74789	0.203723	-2.10101	-0.102213	0.0128589	0.0400073	-0.000534996	-0.149476	-0.0964654	0.161156	0.00952713	0.117855	0.0978183	0.105374	0.0401266	0.00192946	0.0566133	0.0578845	29.4614	21.3834	-17.8271	-1.04493	0.122032	0.997026	-0.277278	-2.6403	-1.66652	8.99454e-191	1.90618e-101	4.35308e-71	0.296056	0.902874	0.318752	0.781567	0.00828327	0.0956109	0.030942	0.0659779	NA
MI0003139_MIMAT0002821	chr19	13985723	13985746	hsa-miR-181d	MI0003139_MIMAT0002821	+	miRBase18_mature_miRNA	5.37943	0.216718	-1.67699	-0.0124934	0.128301	0.0712913	-0.00185438	-0.153609	-0.0769074	0.154627	0.00914244	0.112902	0.0939262	0.101182	0.0384833	0.00185066	0.0543127	0.0555234	34.7896	23.7046	-14.8536	-0.133013	1.26803	1.85253	-1.00201	-2.82823	-1.38513	3.49238e-265	3.2341e-124	6.59735e-50	0.894183	0.204789	0.0639502	0.316339	0.00468065	0.166011	0.0153292	0.0360106	NA
MI0006407_MIMAT0005924	chr19	20510128	20510151	hsa-miR-1270	MI0006407_MIMAT0005924	-	miRBase18_mature_miRNA	0.712208	0.14234	1.61611	0.0662291	0.0439151	-0.057241	-0.000151268	-0.109731	-0.0652664	0.299563	0.0161187	0.187087	0.189993	0.203244	0.0719543	0.00348757	0.100345	0.100698	2.37749	8.83069	8.63824	0.348587	0.216071	-0.795519	-0.0433734	-1.09354	-0.648139	0.0174311	1.04029e-18	5.70839e-18	0.727399	0.828933	0.426312	0.965404	0.274157	0.516895	0.553572	0.649613	NA
MI0015976_MIMAT0005924	chr19	20579287	20579310	hsa-miR-1270	MI0015976_MIMAT0005924	-	miRBase18_mature_miRNA	0.712208	0.14234	1.61611	0.0662291	0.0439151	-0.057241	-0.000151268	-0.109731	-0.0652664	0.299563	0.0161187	0.187087	0.189993	0.203244	0.0719543	0.00348757	0.100345	0.100698	2.37749	8.83069	8.63824	0.348587	0.216071	-0.795519	-0.0433734	-1.09354	-0.648139	0.0174311	1.04029e-18	5.70839e-18	0.727399	0.828933	0.426312	0.965404	0.274157	0.516895	0.553572	0.649613	NA
MI0003656_MIMAT0003311	chr19	40788509	40788533	hsa-miR-641	MI0003656_MIMAT0003311	-	miRBase18_mature_miRNA	1.55196	0.207715	-3.5681	0.0575823	0.186142	-0.0326811	0.000953651	-0.00707444	0.053727	0.19467	0.0112807	0.158744	0.117064	0.12559	0.0484857	0.00231174	0.0688044	0.0710812	7.97228	18.4134	-22.477	0.491887	1.48214	-0.674036	0.412525	-0.102819	0.755854	1.55768e-15	1.02645e-75	6.96206e-112	0.6228	0.138304	0.500288	0.679955	0.918106	0.449737	0.527481	0.624642	NA
MI0000803_MIMAT0004693	chr19	46142306	46142328	hsa-miR-330-5p	MI0000803_MIMAT0004693	-	miRBase18_mature_miRNA	3.07232	0.180055	-0.661533	-0.10823	-0.0985267	-0.0476331	-0.00237874	0.132169	0.0104489	0.17153	0.0100064	0.122132	0.104268	0.112224	0.0426393	0.00205049	0.0602996	0.0616869	17.9112	17.994	-5.41655	-1.038	-0.877947	-1.11712	-1.16008	2.19187	0.169386	9.63668e-72	2.17255e-72	6.07584e-08	0.29927	0.379972	0.263944	0.246015	0.0283888	0.865493	0.0209666	0.048112	NA
MI0000803_MIMAT0000751	chr19	46142266	46142289	hsa-miR-330-3p	MI0000803_MIMAT0000751	-	miRBase18_mature_miRNA	1.97203	0.186012	0.133419	0.0253477	0.117623	-0.0824141	-0.00143053	0.139639	0.0191382	0.201154	0.0114361	0.13706	0.124226	0.133011	0.0493995	0.00237711	0.0697926	0.0713833	9.80357	16.2653	0.973434	0.204045	0.88431	-1.66832	-0.601796	2.00078	0.268105	1.08672e-22	1.74032e-59	0.330338	0.838319	0.376529	0.0952521	0.54731	0.0454165	0.788618	0.0492077	0.0957891	NA
MI0003657_MIMAT0003312	chr19	46178200	46178222	hsa-miR-642a-5p	MI0003657_MIMAT0003312	+	miRBase18_mature_miRNA	-0.389021	0.190999	-0.0317792	0.136978	0.260407	-0.208251	0.00533788	0.358685	-0.105341	0.44125	0.0241353	0.286868	0.278817	0.295612	0.105815	0.00511224	0.148537	0.153688	-0.881634	7.91367	-0.11078	0.491283	0.880906	-1.96808	1.04414	2.41479	-0.685424	0.377975	2.4991e-15	0.911791	0.623226	0.378369	0.0490591	0.296422	0.0157444	0.493076	0.000555786	0.00195513	2
MI0003834_MIMAT0003886	chr19	46522218	46522240	hsa-miR-769-5p	MI0003834_MIMAT0003886	+	miRBase18_mature_miRNA	6.40467	0.184551	-2.10995	0.0940587	0.142699	-0.0697071	0.000696671	0.124597	0.0320072	0.161149	0.00953549	0.117876	0.0978386	0.105424	0.0401151	0.00192922	0.0566396	0.0579104	39.7438	19.3541	-17.8998	0.961365	1.35358	-1.73768	0.361116	2.19982	0.552701	0	1.88141e-83	1.18438e-71	0.336369	0.175872	0.0822677	0.718013	0.0278193	0.580468	0.042713	0.0855495	NA
MI0003834_MIMAT0003887	chr19	46522257	46522280	hsa-miR-769-3p	MI0003834_MIMAT0003887	+	miRBase18_mature_miRNA	0.901023	0.15119	-0.190766	-0.0181671	0.0281691	-0.00213389	0.00257371	0.194736	0.132659	0.243973	0.0134179	0.159945	0.149974	0.160711	0.0590472	0.0028737	0.0846293	0.0860686	3.69312	11.2678	-1.1927	-0.121135	0.175277	-0.0361388	0.895609	2.30104	1.54132	0.000221516	1.89328e-29	0.232988	0.903584	0.860862	0.971172	0.370462	0.0213892	0.12324	0.0744052	0.131874	NA
MI0014235_MIMAT0022839	chr19	47730244	47730267	hsa-miR-3190-3p	MI0014235_MIMAT0022839	+	miRBase18_mature_miRNA	-0.7653	0.140325	0.30952	0.248452	0.239054	-0.0992719	0.00490371	0.113229	0.0503238	0.400432	0.0195377	0.226644	0.26774	0.282866	0.0899827	0.00443604	0.127323	0.127386	-1.91119	7.18229	1.36567	0.927961	0.845114	-1.10323	1.10543	0.889302	0.395051	0.0559807	6.8552e-13	0.172043	0.353428	0.398047	0.269926	0.268975	0.373841	0.692805	0.652509	0.735267	NA
MI0000479_MIMAT0000451	chr19	50004088	50004110	hsa-miR-150-5p	MI0000479_MIMAT0000451	-	miRBase18_mature_miRNA	6.51377	0.163748	-0.911534	0.148561	0.172978	0.0397953	0.000886822	0.191814	0.0556652	0.244779	0.0144863	0.179005	0.148608	0.160137	0.0609359	0.0029307	0.0860323	0.0879557	26.6108	11.3036	-5.09222	0.999686	1.08019	0.653068	0.302597	2.22956	0.632878	5.0927e-156	1.25942e-29	3.53888e-07	0.317463	0.280058	0.513712	0.762197	0.0257768	0.526813	0.048684	0.0953052	NA
MI0000479_MIMAT0004610	chr19	50004053	50004075	hsa-miR-150-3p	MI0000479_MIMAT0004610	-	miRBase18_mature_miRNA	1.76727	0.147203	-0.613414	0.199332	0.185992	0.0807084	0.00570124	0.0875534	0.0308313	0.259489	0.0150075	0.183974	0.159074	0.170849	0.0637149	0.0030775	0.0901023	0.0920465	6.81058	9.80862	-3.33424	1.25308	1.08863	1.26671	1.85256	0.971711	0.334953	9.72038e-12	1.03371e-22	0.00085534	0.210176	0.276315	0.205258	0.0639461	0.331194	0.73766	0.582564	0.672861	NA
MI0000066_MIMAT0000066	chr19	52196045	52196067	hsa-let-7e-5p	MI0000066_MIMAT0000066	+	miRBase18_mature_miRNA	8.08064	0.195097	-0.917573	-0.00301331	0.0218869	-0.0475929	-0.00173116	0.08045	-0.000335873	0.14051	0.00831632	0.102761	0.0852999	0.0919196	0.0349819	0.0016824	0.0493875	0.0504909	57.5093	23.4596	-8.92917	-0.0353261	0.238109	-1.3605	-1.02898	1.62895	-0.00665215	0	1.05572e-121	4.29199e-19	0.97182	0.811797	0.173672	0.303489	0.103323	0.994692	0.0901204	0.155744	NA
MI0000066_MIMAT0004485	chr19	52196090	52196112	hsa-let-7e-3p	MI0000066_MIMAT0004485	+	miRBase18_mature_miRNA	2.90836	0.186619	-1.35746	-0.0159046	0.0846719	0.025215	-0.00145743	0.137557	0.0320307	0.170312	0.0099345	0.122162	0.103786	0.111511	0.0422016	0.00203042	0.0597275	0.0612106	17.0766	18.7849	-11.112	-0.153245	0.759315	0.597489	-0.717796	2.30308	0.523286	2.21661e-65	1.00357e-78	1.09691e-28	0.878205	0.447664	0.550181	0.472883	0.0212743	0.600775	0.0280192	0.0610606	NA
MI0000469_MIMAT0000443	chr19	52196520	52196544	hsa-miR-125a-5p	MI0000469_MIMAT0000443	+	miRBase18_mature_miRNA	8.8304	0.222336	-2.42558	0.0348209	0.115299	-0.135974	0.00170815	-0.0450309	-0.0579248	0.283715	0.0167941	0.207542	0.172227	0.185596	0.070637	0.00339719	0.0997244	0.101952	31.1242	13.2389	-11.6872	0.20218	0.621237	-1.92497	0.502814	-0.451554	-0.568157	1.13194e-212	5.23159e-40	1.48254e-31	0.839776	0.534444	0.0542329	0.615095	0.651591	0.569929	0.843991	0.895691	NA
MI0000469_MIMAT0004602	chr19	52196558	52196580	hsa-miR-125a-3p	MI0000469_MIMAT0004602	+	miRBase18_mature_miRNA	2.89836	0.183892	-1.2633	-0.00298735	0.0427609	-0.0108891	0.000846209	-0.0303014	0.00548355	0.169737	0.0098897	0.121445	0.10343	0.111255	0.0420559	0.00202351	0.0593747	0.060625	17.0756	18.5943	-10.4022	-0.0288829	0.384349	-0.258921	0.418189	-0.510342	0.0904502	2.25377e-65	3.57413e-77	2.4233e-25	0.976958	0.70072	0.795696	0.675809	0.609812	0.927929	0.744585	0.815162	NA
MI0000746_MIMAT0000689	chr19	52195870	52195892	hsa-miR-99b-5p	MI0000746_MIMAT0000689	+	miRBase18_mature_miRNA	8.61866	0.224599	-0.730826	0.0419892	0.0361482	-0.133031	0.00166778	0.0875057	-0.0929703	0.256578	0.0151876	0.187684	0.155755	0.167846	0.0638805	0.00307225	0.0901855	0.0922002	33.5907	14.7883	-3.89392	0.269585	0.215365	-2.08249	0.542853	0.970286	-1.00835	2.28974e-247	1.74429e-49	9.86385e-05	0.78748	0.829483	0.0372976	0.587231	0.331904	0.313285	0.0589474	0.110109	NA
MI0000746_MIMAT0004678	chr19	52195908	52195930	hsa-miR-99b-3p	MI0000746_MIMAT0004678	+	miRBase18_mature_miRNA	3.52773	0.185351	-0.390324	0.0795546	0.132968	0.00173659	-0.00125801	0.0437765	0.0260093	0.133464	0.00776861	0.0948159	0.0816901	0.0877895	0.0330013	0.00158782	0.0466248	0.047632	26.4321	23.8589	-4.11665	0.973858	1.51462	0.0526217	-0.792292	0.938911	0.546047	5.86241e-154	8.17677e-126	3.84418e-05	0.330127	0.129868	0.958033	0.428191	0.347777	0.585034	0.641157	0.724832	NA
MI0003140_MIMAT0002823	chr19	54169982	54170004	hsa-miR-512-3p	MI0003140_MIMAT0002823	+	miRBase18_mature_miRNA	0.866236	0.205458	-2.11701	-0.354213	-0.304944	0.0483677	-0.00501585	-0.469908	-0.191508	0.424997	0.0249871	0.313076	0.2512	0.272487	0.108625	0.00518316	0.150473	0.151932	2.03822	8.22257	-6.76196	-1.41009	-1.11911	0.445271	-0.967721	-3.12286	-1.26048	0.0415281	1.99189e-16	1.36139e-11	0.158514	0.263092	0.656124	0.333184	0.00179103	0.207496	0.00522935	0.0144958	4
MI0003141_MIMAT0002823	chr19	54172466	54172488	hsa-miR-512-3p	MI0003141_MIMAT0002823	+	miRBase18_mature_miRNA	0.866236	0.205458	-2.11701	-0.354213	-0.304944	0.0483677	-0.00501585	-0.469908	-0.191508	0.424997	0.0249871	0.313076	0.2512	0.272487	0.108625	0.00518316	0.150473	0.151932	2.03822	8.22257	-6.76196	-1.41009	-1.11911	0.445271	-0.967721	-3.12286	-1.26048	0.0415281	1.99189e-16	1.36139e-11	0.158514	0.263092	0.656124	0.333184	0.00179103	0.207496	0.00522935	0.0144958	4
MI0003832_MIMAT0005799	chr19	54191747	54191769	hsa-miR-1283	MI0003832_MIMAT0005799	+	miRBase18_mature_miRNA	0.849398	0.182578	-1.56387	-0.747232	-0.319321	-0.00538815	0.00238394	-0.788812	-0.161254	0.488489	0.0290083	0.3564	0.285201	0.308847	0.125229	0.00599599	0.173098	0.172819	1.73883	6.29399	-4.38795	-2.62002	-1.03391	-0.0430264	0.397589	-4.55703	-0.933082	0.0820651	3.09408e-10	1.14423e-05	0.00879253	0.301177	0.96568	0.690933	5.18826e-06	0.350777	3.06803e-06	2.0058e-05	4
MI0003167_MIMAT0002859	chr19	54228710	54228732	hsa-miR-516b-5p	MI0003167_MIMAT0002859	+	miRBase18_mature_miRNA	0.55488	0.26199	-1.55178	-0.665995	-0.332699	0.165271	0.00012708	-0.54602	-0.0897493	0.470856	0.027732	0.334178	0.278358	0.30071	0.119185	0.00573392	0.16627	0.167556	1.17845	9.44721	-4.64358	-2.39258	-1.10638	1.38668	0.0221628	-3.28394	-0.535637	0.238618	3.4799e-21	3.42429e-06	0.0167303	0.268563	0.165539	0.982318	0.00102367	0.59221	0.000842114	0.00283294	4
MI0003172_MIMAT0002859	chr19	54240113	54240135	hsa-miR-516b-5p	MI0003172_MIMAT0002859	+	miRBase18_mature_miRNA	0.807288	0.28969	-2.23937	-0.67853	-0.303348	0.157422	0.00103931	-0.535363	-0.0621497	0.460959	0.0273456	0.333507	0.274313	0.295974	0.116203	0.00558795	0.162846	0.164884	1.75132	10.5937	-6.7146	-2.47356	-1.02491	1.35472	0.185991	-3.28754	-0.37693	0.0798906	3.18786e-26	1.88589e-11	0.0133773	0.305404	0.175508	0.852452	0.00101069	0.706226	0.000463306	0.00166358	4
MI0003177_MIMAT0002868	chr19	54254517	54254539	hsa-miR-522-3p	MI0003177_MIMAT0002868	+	miRBase18_mature_miRNA	0.679555	0.219126	-1.06383	-0.737412	-0.381809	0.15028	0.00554803	-0.650127	-0.214424	0.496364	0.0292298	0.353599	0.293779	0.317221	0.125241	0.00604298	0.173904	0.175612	1.36907	7.49668	-3.00858	-2.51009	-1.20361	1.19993	0.918094	-3.73842	-1.22101	0.170978	6.54549e-14	0.00262475	0.0120699	0.228742	0.230168	0.35857	0.000185184	0.222082	0.000443864	0.00160207	4
MI0003178_MIMAT0002869	chr19	54255702	54255724	hsa-miR-519a-3p	MI0003178_MIMAT0002869	+	miRBase18_mature_miRNA	0.895486	0.24506	-1.026	-0.764268	-0.447801	0.173648	0.00225404	-0.835032	-0.330597	0.5048	0.0298372	0.359403	0.299417	0.323598	0.127829	0.00614977	0.176859	0.178093	1.77394	8.21324	-2.85473	-2.55252	-1.38382	1.35844	0.366525	-4.72144	-1.85632	0.0760725	2.15292e-16	0.00430734	0.0106947	0.166414	0.174324	0.713974	2.34178e-06	0.0634083	8.93276e-06	4.99226e-05	4
MI0003180_MIMAT0004770	chr19	54260009	54260032	hsa-miR-516a-5p	MI0003180_MIMAT0004770	+	miRBase18_mature_miRNA	3.45919	0.257812	-3.68435	-0.880597	-0.577359	0.0702199	0.00329406	-0.845954	-0.22277	0.485713	0.0288643	0.359289	0.293549	0.316565	0.121341	0.00583376	0.171072	0.174592	7.12188	8.93185	-10.2545	-2.99983	-1.82383	0.5787	0.564654	-4.94501	-1.27595	1.06466e-12	4.18928e-19	1.12905e-24	0.00270135	0.0681782	0.562792	0.572309	7.61402e-07	0.201974	3.42155e-07	2.85679e-06	4
MI0006430_MIMAT0005799	chr19	54261498	54261520	hsa-miR-1283	MI0006430_MIMAT0005799	+	miRBase18_mature_miRNA	0.84628	0.181385	-1.5386	-0.746129	-0.313386	-0.005778	0.00250697	-0.786482	-0.161019	0.488635	0.0290099	0.356261	0.285376	0.308983	0.125225	0.00599658	0.173085	0.172842	1.73193	6.25253	-4.31875	-2.61455	-1.01425	-0.0461411	0.418067	-4.54391	-0.931595	0.0832864	4.03867e-10	1.56914e-05	0.00893444	0.310464	0.963198	0.675898	5.52193e-06	0.351546	3.35942e-06	2.15563e-05	4
MI0003181_MIMAT0004770	chr19	54264401	54264424	hsa-miR-516a-5p	MI0003181_MIMAT0004770	+	miRBase18_mature_miRNA	3.45919	0.257812	-3.68435	-0.880597	-0.577359	0.0702199	0.00329406	-0.845954	-0.22277	0.485713	0.0288643	0.359289	0.293549	0.316565	0.121341	0.00583376	0.171072	0.174592	7.12188	8.93185	-10.2545	-2.99983	-1.82383	0.5787	0.564654	-4.94501	-1.27595	1.06466e-12	4.18928e-19	1.12905e-24	0.00270135	0.0681782	0.562792	0.572309	7.61402e-07	0.201974	3.42155e-07	2.85679e-06	4
MI0003182_MIMAT0002869	chr19	54265650	54265672	hsa-miR-519a-3p	MI0003182_MIMAT0002869	+	miRBase18_mature_miRNA	0.895486	0.24506	-1.026	-0.764268	-0.447801	0.173648	0.00225404	-0.835032	-0.330597	0.5048	0.0298372	0.359403	0.299417	0.323598	0.127829	0.00614977	0.176859	0.178093	1.77394	8.21324	-2.85473	-2.55252	-1.38382	1.35844	0.366525	-4.72144	-1.85632	0.0760725	2.15292e-16	0.00430734	0.0106947	0.166414	0.174324	0.713974	2.34178e-06	0.0634083	8.93276e-06	4.99226e-05	4
MI0017393_MIMAT0019892	chr19	54290968	54290990	hsa-miR-371b-5p	MI0017393_MIMAT0019892	-	miRBase18_mature_miRNA	0.696082	0.183816	-2.67786	-0.31799	-0.406648	-0.129352	0.000768634	0.219226	0.289334	0.379166	0.0222635	0.290921	0.220688	0.240297	0.0958617	0.00459593	0.139636	0.142461	1.83582	8.25639	-9.20479	-1.44091	-1.69228	-1.34936	0.167242	1.56998	2.03097	0.0663837	1.50139e-16	3.42341e-20	0.149611	0.0905932	0.177221	0.867179	0.11642	0.0422579	0.131369	0.212708	NA
MI0014141_MIMAT0014987	chr2	11907620	11907643	hsa-miR-548s	MI0014141_MIMAT0014987	+	miRBase18_mature_miRNA	-0.0130119	0.173966	-2.16701	-0.32483	-0.244198	-0.0629918	0.00387409	-0.0531815	-0.107821	0.367605	0.0205106	0.270753	0.209346	0.226613	0.0937251	0.00450535	0.129672	0.133997	-0.0353964	8.48178	-8.00363	-1.55165	-1.0776	-0.672091	0.859888	-0.410124	-0.804655	0.971764	2.21781e-17	1.20803e-15	0.120747	0.281211	0.501526	0.389851	0.681715	0.421019	0.718517	0.792934	NA
MI0003815_MIMAT0005797	chr2	25551519	25551543	hsa-miR-1301	MI0003815_MIMAT0005797	-	miRBase18_mature_miRNA	3.21498	0.156449	-0.892756	-0.215163	-0.289049	-0.0552627	-0.00445474	0.143407	-0.0211885	0.208117	0.0122338	0.150315	0.125833	0.135715	0.051995	0.00249842	0.0735209	0.0752473	15.4479	12.7883	-5.93922	-1.70991	-2.12982	-1.06284	-1.78302	1.95055	-0.281585	7.79032e-54	1.90628e-37	2.86389e-09	0.0872826	0.0331861	0.287852	0.0745833	0.0511101	0.778262	0.0170744	0.0399749	NA
MI0000292_MIMAT0000273	chr2	56216154	56216176	hsa-miR-216a	MI0000292_MIMAT0000273	-	miRBase18_mature_miRNA	-0.0597664	0.195671	0.948464	0.254051	0.0139358	-0.145759	-0.0037034	0.357777	0.44242	0.461821	0.0257006	0.305391	0.28719	0.309647	0.111937	0.00540057	0.163602	0.164697	-0.129415	7.61348	3.10573	0.884608	0.0450054	-1.30215	-0.685744	2.18687	2.68627	0.89703	2.66819e-14	0.00189808	0.376368	0.964103	0.192866	0.492875	0.028752	0.00722557	0.0303496	0.0651154	1
MI0017866_MIMAT0021020	chr2	75317999	75318021	hsa-miR-5000-3p	MI0017866_MIMAT0021020	+	miRBase18_mature_miRNA	-0.586829	0.195935	-1.21696	0.229955	0.228923	0.0965894	0.00432365	-0.00623037	0.0376895	0.338418	0.0169919	0.20502	0.215851	0.22954	0.0779503	0.00384045	0.110625	0.111565	-1.73404	11.5311	-5.93579	1.06534	0.997315	1.23911	1.12582	-0.0563196	0.337825	0.0829115	9.19485e-31	2.92426e-09	0.286721	0.318612	0.215303	0.260243	0.955087	0.735495	0.881511	0.922778	NA
MI0014144_MIMAT0014990	chr2	97464024	97464047	hsa-miR-3127-5p	MI0014144_MIMAT0014990	+	miRBase18_mature_miRNA	-0.29247	0.173882	-0.0469936	-0.381363	-0.290566	-0.183131	0.00262543	0.171446	0.254951	0.372059	0.0195816	0.226963	0.219326	0.237985	0.0913269	0.00446933	0.132666	0.131661	-0.786084	8.87985	-0.207054	-1.7388	-1.22094	-2.00522	0.587432	1.29231	1.93642	0.431818	6.69512e-19	0.835967	0.0820699	0.222107	0.0449392	0.556914	0.196248	0.0528161	0.156567	0.245988	NA
MI0019303_MIMAT0022489	chr2	101925914	101925936	hsa-miR-5696	MI0019303_MIMAT0022489	+	miRBase18_mature_miRNA	-0.628126	0.141653	-1.38858	0.555215	0.536611	-0.0679376	0.00329348	-0.0147098	0.00662303	0.39067	0.0195108	0.244574	0.264177	0.277925	0.0882154	0.00425549	0.124185	0.126329	-1.60782	7.26022	-5.67754	2.10168	1.93077	-0.770134	0.773936	-0.118451	0.0524269	0.107875	3.86451e-13	1.36645e-08	0.0355815	0.0535109	0.441221	0.438968	0.905711	0.958189	0.977628	0.981878	NA
MI0017414_MIMAT0019926	chr2	103048759	103048781	hsa-miR-4772-5p	MI0017414_MIMAT0019926	+	miRBase18_mature_miRNA	0.239467	0.130499	2.17733	0.345782	0.384177	0.0913981	0.00128378	-0.293632	0.0868348	0.356087	0.0190907	0.223412	0.230181	0.245496	0.083704	0.004062	0.117928	0.117157	0.672497	6.83574	9.74577	1.50222	1.5649	1.09192	0.316047	-2.48992	0.741181	0.501267	8.15811e-12	1.92316e-22	0.133041	0.117606	0.274868	0.751967	0.0127771	0.458583	0.000601784	0.00209619	4
MI0000447_MIMAT0000424	chr2	136423015	136423036	hsa-miR-128	MI0000447_MIMAT0000424	+	miRBase18_mature_miRNA	4.55668	0.174966	-1.67344	0.0203725	0.0534906	-0.0534369	0.00202527	0.0712919	0.101614	0.181344	0.010712	0.132408	0.110115	0.118637	0.0451152	0.00216983	0.0637371	0.0651544	25.1273	16.3337	-12.6385	0.185011	0.450877	-1.18445	0.933374	1.11853	1.55959	2.50359e-139	5.68731e-60	1.29523e-36	0.853221	0.652078	0.236234	0.350627	0.26334	0.118858	0.304662	0.411561	NA
MI0017430_MIMAT0019949	chr2	161264329	161264350	hsa-miR-4785	MI0017430_MIMAT0019949	-	miRBase18_mature_miRNA	-0.165754	0.138731	-0.804677	0.0295838	0.231077	0.0886342	-0.00358	0.0648782	0.180356	0.368073	0.0194374	0.236883	0.228562	0.243248	0.0883934	0.0042883	0.12795	0.130099	-0.450329	7.13735	-3.39695	0.129435	0.949962	1.00272	-0.83483	0.507061	1.3863	0.652473	9.51481e-13	0.000681424	0.897014	0.342131	0.315994	0.403813	0.612112	0.165654	0.322947	0.431218	NA
MI0000267_MIMAT0000254	chr2	177015056	177015079	hsa-miR-10b-5p	MI0000267_MIMAT0000254	+	miRBase18_mature_miRNA	9.90214	0.190793	-3.43737	0.599429	0.624639	0.0593326	-0.00560585	0.509245	0.333392	0.322204	0.0190726	0.235701	0.195592	0.210775	0.0802199	0.00385807	0.113254	0.115784	30.7325	10.0035	-14.5836	3.06469	2.96354	0.739625	-1.45302	4.49648	2.87943	2.09542e-207	1.47129e-23	3.57269e-48	0.00217893	0.00304126	0.459528	0.146218	6.9088e-06	0.00398396	9.6098e-05	0.000413639	1
MI0000267_MIMAT0004556	chr2	177015095	177015117	hsa-miR-10b-3p	MI0000267_MIMAT0004556	+	miRBase18_mature_miRNA	1.40179	0.204127	-2.23695	0.449888	0.44725	0.00660946	-0.00832163	0.338304	0.191867	0.360464	0.0209535	0.261114	0.222996	0.238993	0.0886107	0.00425285	0.126468	0.12979	3.88884	9.74192	-8.56697	2.01747	1.87139	0.0745898	-1.95672	2.67501	1.47829	0.000100726	1.99752e-22	1.06248e-17	0.0436462	0.0612909	0.940541	0.050381	0.00747266	0.139331	0.0275592	0.0608233	1
MI0014145_MIMAT0014991	chr2	178120711	178120734	hsa-miR-3128	MI0014145_MIMAT0014991	-	miRBase18_mature_miRNA	0.611687	0.0810343	0.456927	-0.519476	-0.419861	-0.024307	0.00024906	-0.112492	0.0619507	0.348318	0.0197519	0.232396	0.198661	0.217722	0.088574	0.00432491	0.12522	0.123914	1.75612	4.10262	1.96616	-2.61489	-1.92843	-0.274426	0.0575874	-0.898354	0.499949	0.0790685	4.08499e-05	0.0492804	0.00892552	0.053802	0.783757	0.954077	0.368997	0.617111	0.244138	0.345987	NA
MI0003567_MIMAT0022706	chr2	189162243	189162265	hsa-miR-561-5p	MI0003567_MIMAT0022706	+	miRBase18_mature_miRNA	2.11117	0.202937	-2.06161	0.0368545	0.10402	0.0278494	-0.000128604	0.0532544	-0.0270418	0.196332	0.0113739	0.14164	0.119829	0.128577	0.0485225	0.00233348	0.0685468	0.0703685	10.7531	17.8422	-14.5552	0.307558	0.809009	0.573949	-0.0551125	0.776905	-0.384288	5.73259e-27	3.32099e-71	5.40989e-48	0.758419	0.41851	0.566003	0.956049	0.437215	0.700765	0.354071	0.464718	NA
MI0015873_MIMAT0016895	chr2	207974766	207974787	hsa-miR-2355-5p	MI0015873_MIMAT0016895	-	miRBase18_mature_miRNA	2.36668	0.192284	-3.92345	-0.0545814	-0.00650247	0.021569	0.00117843	-0.105685	-0.0147116	0.180925	0.0107836	0.153977	0.107426	0.115904	0.0455996	0.00217713	0.0644674	0.0664564	13.081	17.8311	-25.4807	-0.508084	-0.0561023	0.473009	0.541276	-1.63936	-0.221372	4.22691e-39	4.05637e-71	3.22536e-143	0.611394	0.95526	0.636207	0.588318	0.101139	0.824803	0.127284	0.207548	NA
MI0015873_MIMAT0017950	chr2	207974722	207974744	hsa-miR-2355-3p	MI0015873_MIMAT0017950	-	miRBase18_mature_miRNA	0.673407	0.106971	2.70065	0.108208	0.303093	-0.0519314	-0.00690068	-0.205424	-0.0991964	0.315171	0.0158002	0.179479	0.216392	0.227442	0.0720534	0.00350634	0.0989818	0.0976475	2.13664	6.77024	15.0471	0.500056	1.33261	-0.720734	-1.96806	-2.07537	-1.01586	0.032627	1.28565e-11	3.60486e-51	0.617035	0.182659	0.471073	0.0490615	0.0379526	0.309695	0.126309	0.206443	NA
MI0017418_MIMAT0019931	chr2	208619539	208619561	hsa-miR-4775	MI0017418_MIMAT0019931	+	miRBase18_mature_miRNA	1.41057	0.195386	-3.1667	0.0337228	0.0217804	-0.11896	-0.00102192	0.210853	0.138975	0.22851	0.0132499	0.180346	0.13699	0.147506	0.0570729	0.00272085	0.0822163	0.084916	6.17293	14.7462	-17.559	0.24617	0.147658	-2.08436	-0.375587	2.56461	1.63662	6.70365e-10	3.25442e-49	5.07175e-69	0.805551	0.882613	0.0371276	0.707224	0.0103291	0.10171	0.0381154	0.0772338	NA
MI0000084_MIMAT0000083	chr2	219267379	219267400	hsa-miR-26b-5p	MI0000084_MIMAT0000083	+	miRBase18_mature_miRNA	9.15657	0.194311	-1.87129	0.069835	0.133847	0.0523044	0.00031021	-0.0858717	-0.0181837	0.136283	0.00806686	0.09969	0.0827305	0.0891521	0.0339301	0.00163183	0.0479021	0.048972	67.1881	24.0875	-18.7711	0.844127	1.50133	1.54153	0.1901	-1.79265	-0.371307	0	3.37703e-128	1.30077e-78	0.398599	0.13327	0.123187	0.849231	0.0730289	0.710409	0.111966	0.186969	NA
MI0000084_MIMAT0004500	chr2	219267414	219267436	hsa-miR-26b-3p	MI0000084_MIMAT0004500	+	miRBase18_mature_miRNA	3.05468	0.197219	-1.68142	0.0115543	0.129336	-0.0214942	0.00041166	-0.0545662	0.031712	0.181452	0.0106334	0.13117	0.110496	0.118862	0.0450269	0.00216464	0.0635897	0.0649658	16.8347	18.5471	-12.8186	0.104567	1.08812	-0.477364	0.190175	-0.858099	0.488135	1.35941e-63	8.61075e-77	1.28966e-37	0.916719	0.276543	0.633103	0.849172	0.390838	0.625454	0.256276	0.359513	NA
MI0000783_MIMAT0000728	chr2	219866369	219866391	hsa-miR-375	MI0000783_MIMAT0000728	-	miRBase18_mature_miRNA	7.17813	0.150472	0.196083	-0.061072	-0.0518879	-0.0455118	-0.00372939	0.0223895	0.234077	0.28971	0.0171477	0.211888	0.175868	0.189521	0.0721294	0.00346895	0.101837	0.104107	24.7769	8.77506	0.925409	-0.347261	-0.273784	-0.630974	-1.07508	0.219858	2.24843	1.58961e-135	1.70815e-18	0.354753	0.728395	0.78425	0.528057	0.28234	0.825982	0.024549	0.0203133	0.0467678	4
MI0000463_MIMAT0000439	chr2	220158847	220158869	hsa-miR-153	MI0000463_MIMAT0000439	-	miRBase18_mature_miRNA	2.62967	0.195616	-1.85795	0.214082	0.296797	-0.0689356	0.00083588	0.192488	-0.0291788	0.258735	0.0151823	0.187757	0.158003	0.169826	0.0640976	0.00308205	0.0905216	0.09275	10.1636	12.8845	-9.8955	1.35492	1.74765	-1.07548	0.271209	2.12644	-0.314596	2.88361e-24	5.50114e-38	4.35431e-23	0.175443	0.0805243	0.28216	0.78623	0.0334671	0.753069	0.00610644	0.0163388	NA
MI0017421_MIMAT0019935	chr2	232227474	232227496	hsa-miR-4777-3p	MI0017421_MIMAT0019935	+	miRBase18_mature_miRNA	0.491459	0.16778	-0.749501	-0.65177	-0.434025	0.0502818	0.00189564	-0.395028	-0.00224277	0.403201	0.0232814	0.279113	0.230715	0.251466	0.10311	0.004986	0.144072	0.143272	1.21889	7.20663	-2.6853	-2.825	-1.72598	0.487652	0.380193	-2.74187	-0.015654	0.222885	5.73549e-13	0.00724656	0.00472808	0.0843504	0.625796	0.703802	0.00610901	0.98751	0.00262483	0.00794327	4
MI0017867_MIMAT0021022	chr2	233415202	233415224	hsa-miR-5001-3p	MI0017867_MIMAT0021022	-	miRBase18_mature_miRNA	0.828484	0.136717	-1.64397	-0.113779	-0.0645581	-0.0707284	-0.0034451	0.237213	0.340121	0.303704	0.0173984	0.222072	0.179142	0.19409	0.0761254	0.00364407	0.112907	0.11509	2.72794	7.85802	-7.40289	-0.635134	-0.33262	-0.929104	-0.945399	2.10096	2.95525	0.00637321	3.9024e-15	1.33256e-13	0.525341	0.739421	0.352835	0.344455	0.0356442	0.00312416	0.0133562	0.0320271	3
MI0017432_MIMAT0019952	chr2	240273465	240273488	hsa-miR-2467-5p	MI0017432_MIMAT0019952	-	miRBase18_mature_miRNA	2.45618	0.192181	-7.30047	-0.173554	-0.130077	-0.0175819	0.00154988	-0.00371338	-0.113971	0.215158	0.0132323	0.441499	0.125289	0.135493	0.0551205	0.0026113	0.0778532	0.0812916	11.4157	14.5236	-16.5356	-1.38523	-0.960033	-0.318971	0.593528	-0.0476972	-1.402	3.49022e-30	8.58726e-48	2.03194e-61	0.165981	0.337039	0.749749	0.552828	0.961958	0.160915	0.17719	0.271065	NA
MI0000478_MIMAT0000450	chr2	241395431	241395454	hsa-miR-149-5p	MI0000478_MIMAT0000450	+	miRBase18_mature_miRNA	3.10369	0.172003	-0.632977	0.196989	0.258071	0.0112071	-0.00093097	0.253041	0.0641251	0.258072	0.015174	0.186869	0.157341	0.169281	0.0640076	0.00307956	0.0904795	0.0925767	12.0265	11.3354	-3.38728	1.25199	1.52451	0.17509	-0.302306	2.79667	0.69267	2.57994e-33	8.76237e-30	0.000705887	0.210575	0.12738	0.861009	0.762419	0.0051632	0.488517	0.00574966	0.0156871	2
MI0000108_MIMAT0009196	chr20	3898150	3898173	hsa-miR-103a-2-5p	MI0000108_MIMAT0009196	+	miRBase18_mature_miRNA	0.468202	0.139567	0.783734	-0.269022	-0.137683	-0.0246302	0.000495019	0.0824756	0.114532	0.328331	0.0180283	0.209957	0.198702	0.213723	0.0806216	0.00392861	0.114636	0.115436	1.42601	7.74159	3.73283	-1.3539	-0.644212	-0.305504	0.126004	0.719459	0.992167	0.153867	9.81824e-15	0.000189337	0.175768	0.519438	0.759983	0.899729	0.471858	0.321116	0.607609	0.69484	NA
MI0000108_MIMAT0000101	chr20	3898187	3898210	hsa-miR-103a-3p	MI0000108_MIMAT0000101	+	miRBase18_mature_miRNA	7.96036	0.200301	0.488603	-0.0531695	-0.00561746	0.00210501	0.000221561	-0.0185205	0.111835	0.150531	0.00890948	0.110086	0.0913809	0.0984738	0.0374767	0.0018024	0.0529103	0.0540905	52.8819	22.4817	4.43837	-0.581844	-0.0570453	0.0561685	0.122925	-0.350036	2.06755	0	6.26218e-112	9.0643e-06	0.560672	0.954509	0.955208	0.902166	0.726312	0.0386819	0.00834639	0.0211097	NA
MI0003183_MIMAT0002870	chr20	33578210	33578231	hsa-miR-499a-5p	MI0003183_MIMAT0002870	+	miRBase18_mature_miRNA	2.17084	0.189746	-1.28677	-0.071352	0.024063	0.0329832	0.00284402	-0.105715	-0.110529	0.195782	0.0113153	0.138499	0.119232	0.128048	0.0484183	0.00233378	0.0679218	0.0694352	11.0881	16.769	-9.29083	-0.598432	0.187922	0.681214	1.21864	-1.55642	-1.59183	1.43361e-28	4.11551e-63	1.53095e-20	0.549552	0.850938	0.495736	0.222983	0.119609	0.111423	0.224823	0.324657	NA
MI0006350_MIMAT0005879	chr20	34041811	34041834	hsa-miR-1289	MI0006350_MIMAT0005879	-	miRBase18_mature_miRNA	0.206498	0.186072	-3.67784	-0.0470971	-0.00852084	-0.0613231	3.59575e-05	-0.138495	-0.118989	0.336536	0.0188233	0.311673	0.197577	0.212801	0.0858041	0.00404517	0.118197	0.122563	0.613598	9.88521	-11.8003	-0.238374	-0.0400414	-0.714687	0.008889	-1.17172	-0.970839	0.539481	4.82566e-23	3.88847e-32	0.811591	0.96806	0.474803	0.992908	0.241308	0.331629	0.491867	0.590752	NA
MI0016746_MIMAT0005919	chr20	37145249	37145271	hsa-miR-548o-3p	MI0016746_MIMAT0005919	+	miRBase18_mature_miRNA	2.37018	0.191053	-1.26605	-0.297218	-0.208034	-0.0647259	-0.00013101	0.0290929	0.101705	0.181184	0.0105193	0.128439	0.108528	0.117119	0.0453197	0.00217936	0.0643326	0.0655287	13.0816	18.1621	-9.85722	-2.73864	-1.77626	-1.42821	-0.0601141	0.452226	1.55207	4.19504e-39	1.03016e-73	6.37939e-23	0.00616946	0.0756904	0.153232	0.952065	0.651106	0.120644	0.221613	0.323211	NA
MI0016007_MIMAT0017997	chr20	44333788	44333810	hsa-miR-3617	MI0016007_MIMAT0017997	-	miRBase18_mature_miRNA	-0.430562	0.185444	-0.752541	0.150443	0.303261	0.116353	0.0015938	-0.32933	-0.200628	0.426588	0.0225542	0.268138	0.272906	0.289304	0.101094	0.00490203	0.138191	0.139561	-1.00932	8.22214	-2.80654	0.551264	1.04824	1.15093	0.32513	-2.38315	-1.43757	0.312823	1.99898e-16	0.00500768	0.581453	0.294527	0.249759	0.745083	0.0171653	0.150557	0.0625546	0.115293	NA
MI0016899_MIMAT0019071	chr20	56470454	56470471	hsa-miR-4532	MI0016899_MIMAT0019071	+	miRBase18_mature_miRNA	2.2676	0.144273	3.79666	0.125075	0.255283	0.200675	0.0061663	-0.0951469	0.0374012	0.322133	0.0188937	0.231897	0.19632	0.211239	0.0797486	0.00384355	0.112556	0.11492	7.03933	7.63604	16.3721	0.637099	1.2085	2.51635	1.60432	-0.845327	0.325453	1.93165e-12	2.24005e-14	3.02402e-60	0.524061	0.226854	0.0118579	0.108643	0.397928	0.744838	0.354875	0.464894	NA
MI0000747_MIMAT0000690	chr20	57392715	57392736	hsa-miR-296-5p	MI0000747_MIMAT0000690	-	miRBase18_mature_miRNA	1.36913	0.131526	-0.126661	0.109654	0.160744	-0.00623912	-0.00116023	0.0518403	0.0792274	0.253315	0.0142414	0.171383	0.157454	0.168621	0.0617507	0.00297857	0.0876132	0.089108	5.40485	9.23551	-0.739052	0.696421	0.953287	-0.101037	-0.389526	0.591695	0.889117	6.48635e-08	2.57058e-20	0.459875	0.486165	0.340445	0.919521	0.696887	0.554055	0.37394	0.675539	0.756298	NA
MI0000747_MIMAT0004679	chr20	57392680	57392702	hsa-miR-296-3p	MI0000747_MIMAT0004679	-	miRBase18_mature_miRNA	0.197354	0.102993	0.269347	-0.00712482	-0.163276	-0.0972836	0.00113631	0.251489	0.0142028	0.366489	0.0198551	0.23547	0.227261	0.244465	0.0887392	0.00432216	0.126671	0.128899	0.538499	5.18724	1.14387	-0.0313508	-0.667894	-1.09629	0.262903	1.98537	0.110186	0.590233	2.1343e-07	0.252678	0.97499	0.504201	0.272954	0.792626	0.0471033	0.912262	0.0370413	0.0754224	1
MI0014240_MIMAT0015079	chr20	60639867	60639884	hsa-miR-3195	MI0014240_MIMAT0015079	+	miRBase18_mature_miRNA	1.59726	0.154051	0.655774	0.341617	0.489278	0.0472099	0.00469955	0.298208	0.0602152	0.339878	0.0197788	0.242413	0.208739	0.223968	0.083616	0.00403075	0.118221	0.121048	4.69951	7.7887	2.70519	1.63657	2.18459	0.564604	1.16592	2.52246	0.49745	2.60781e-06	6.77e-15	0.00682652	0.101721	0.0289189	0.572343	0.243646	0.0116537	0.618872	0.012503	0.0301903	1
MI0000651_MIMAT0000416	chr20	61151557	61151579	hsa-miR-1	MI0000651_MIMAT0000416	+	miRBase18_mature_miRNA	5.57789	0.197229	1.83835	0.168694	0.136792	-0.19252	-0.00317595	0.339827	0.0151441	0.260882	0.0154325	0.190602	0.15844	0.170715	0.0649341	0.00312281	0.0916812	0.0937376	21.3809	12.7801	9.64496	1.06471	0.801286	-2.96485	-1.01702	3.70662	0.161558	2.0104e-101	2.11795e-37	5.16327e-22	0.287005	0.422966	0.00302831	0.309145	0.000210043	0.871654	9.07309e-06	5.03012e-05	2
MI0000451_MIMAT0000427	chr20	61162176	61162198	hsa-miR-133a	MI0000451_MIMAT0000427	+	miRBase18_mature_miRNA	5.78846	0.205406	-3.10737	0.18528	0.227382	-0.205564	-0.00441693	0.400984	0.123723	0.240319	0.0142248	0.176031	0.145894	0.157203	0.0598318	0.00287695	0.0844992	0.086414	24.0865	14.44	-17.6524	1.26996	1.44642	-3.43569	-1.53528	4.74542	1.43174	3.46083e-128	2.90026e-47	9.75963e-70	0.204097	0.14806	0.000591044	0.124715	2.0807e-06	0.152218	1.1913e-06	8.51523e-06	2
MI0015866_MIMAT0016888	chr20	61918169	61918189	hsa-miR-4326	MI0015866_MIMAT0016888	+	miRBase18_mature_miRNA	0.22818	0.183675	-1.44654	0.211939	0.251275	-0.0953783	0.00177342	0.100305	0.187174	0.436004	0.0248457	0.30528	0.269212	0.288739	0.106509	0.00512471	0.151916	0.154731	0.523344	7.3926	-4.73841	0.787259	0.870251	-0.895493	0.346052	0.660265	1.20968	0.600735	1.4398e-13	2.15397e-06	0.43113	0.384164	0.370524	0.729303	0.509084	0.226403	0.467852	0.572829	NA
MI0005763_MIMAT0004984	chr20	62550847	62550870	hsa-miR-941	MI0005763_MIMAT0004984	+	miRBase18_mature_miRNA	6.18791	0.196064	-3.60305	-0.245851	-0.249916	-0.0275687	-0.00165774	0.25067	0.145015	0.209082	0.012386	0.153563	0.126807	0.136666	0.0520813	0.00250426	0.0735705	0.0752436	29.5956	15.8295	-23.4631	-1.93877	-1.82866	-0.529339	-0.661966	3.40721	1.92727	1.70108e-192	1.94721e-56	9.72624e-122	0.0525292	0.0674499	0.59657	0.507993	0.000656308	0.0539462	0.00375375	0.0110227	1
MI0005765_MIMAT0004984	chr20	62551154	62551177	hsa-miR-941	MI0005765_MIMAT0004984	+	miRBase18_mature_miRNA	6.18791	0.196064	-3.60305	-0.245851	-0.249916	-0.0275687	-0.00165774	0.25067	0.145015	0.209082	0.012386	0.153563	0.126807	0.136666	0.0520813	0.00250426	0.0735705	0.0752436	29.5956	15.8295	-23.4631	-1.93877	-1.82866	-0.529339	-0.661966	3.40721	1.92727	1.70108e-192	1.94721e-56	9.72624e-122	0.0525292	0.0674499	0.59657	0.507993	0.000656308	0.0539462	0.00375375	0.0110227	1
MI0005766_MIMAT0004984	chr20	62551266	62551289	hsa-miR-941	MI0005766_MIMAT0004984	+	miRBase18_mature_miRNA	6.18791	0.196064	-3.60305	-0.245851	-0.249916	-0.0275687	-0.00165774	0.25067	0.145015	0.209082	0.012386	0.153563	0.126807	0.136666	0.0520813	0.00250426	0.0735705	0.0752436	29.5956	15.8295	-23.4631	-1.93877	-1.82866	-0.529339	-0.661966	3.40721	1.92727	1.70108e-192	1.94721e-56	9.72624e-122	0.0525292	0.0674499	0.59657	0.507993	0.000656308	0.0539462	0.00375375	0.0110227	1
MI0016088_MIMAT0018115	chr21	9826236	9826260	hsa-miR-3687	MI0016088_MIMAT0018115	+	miRBase18_mature_miRNA	0.362627	0.0430441	2.7401	-0.393258	-0.431578	0.0915756	0.0100259	0.164088	0.395931	0.563668	0.0328337	0.397847	0.33545	0.36373	0.13959	0.00680276	0.200365	0.202355	0.643335	1.31097	6.88732	-1.17233	-1.18653	0.656031	1.47381	0.818943	1.95661	0.520007	0.189867	5.68548e-12	0.241064	0.235411	0.511804	0.140534	0.412819	0.0503934	0.133204	0.214675	NA
MI0000064_MIMAT0000064	chr21	17912157	17912179	hsa-let-7c	MI0000064_MIMAT0000064	+	miRBase18_mature_miRNA	8.34096	0.180599	0.0906908	0.180615	0.229786	-0.0643061	0.000440078	0.217533	0.0963054	0.151217	0.00895027	0.110599	0.0918009	0.0989252	0.0376469	0.00181059	0.0531505	0.0543379	55.1587	20.1781	0.819997	1.96746	2.32282	-1.70814	0.243058	4.09278	1.77234	0	1.52648e-90	0.412218	0.0491299	0.0201887	0.0876107	0.80796	4.26239e-05	0.0763374	0.000137508	0.000574056	NA
MI0000101_MIMAT0000097	chr21	17911420	17911442	hsa-miR-99a-5p	MI0000101_MIMAT0000097	+	miRBase18_mature_miRNA	6.88567	0.204524	-0.77085	0.206671	0.256447	-0.059118	0.00166944	0.194117	0.0603064	0.171881	0.0101713	0.125675	0.104358	0.112452	0.0427861	0.00205777	0.0604073	0.0617577	40.0608	20.108	-6.13369	1.9804	2.2805	-1.38171	0.811286	3.21347	0.9765	0	6.28521e-90	8.58655e-10	0.0476585	0.0225778	0.167061	0.417201	0.00131141	0.328817	0.00197933	0.00629209	NA
MI0000101_MIMAT0004511	chr21	17911457	17911479	hsa-miR-99a-3p	MI0000101_MIMAT0004511	+	miRBase18_mature_miRNA	3.34632	0.178826	-1.30849	0.111786	0.161127	-0.00565808	0.00107115	0.124336	0.0825196	0.150642	0.00880282	0.108418	0.0919343	0.0988532	0.0372714	0.0017938	0.0527599	0.0539531	22.2136	20.3147	-12.0689	1.21594	1.62996	-0.151807	0.597141	2.35664	1.52947	2.5362e-109	9.5413e-92	1.54156e-33	0.224008	0.103109	0.879339	0.550413	0.018441	0.126149	0.0649394	0.118741	NA
MI0000470_MIMAT0004603	chr21	17962609	17962631	hsa-miR-125b-2-3p	MI0000470_MIMAT0004603	+	miRBase18_mature_miRNA	6.01406	0.191432	-1.91234	0.201671	0.255063	-0.0472153	0.000633495	0.269563	0.125248	0.164232	0.00971533	0.120076	0.0997321	0.107457	0.0408731	0.00196575	0.0577192	0.0590156	36.6193	19.7041	-15.926	2.02213	2.37363	-1.15517	0.322267	4.67025	2.12229	1.40946e-293	1.9867e-86	4.18276e-57	0.0431632	0.0176143	0.248022	0.74725	3.00839e-06	0.0338133	1.26194e-05	6.68875e-05	1
MI0000470_MIMAT0000423	chr21	17962572	17962594	hsa-miR-125b-5p	MI0000470_MIMAT0000423	+	miRBase18_mature_miRNA	7.10157	0.188911	-0.306053	0.251917	0.241796	-0.0808821	-6.18096e-05	0.219138	0.118989	0.199156	0.0117865	0.145638	0.120913	0.130294	0.0495786	0.00238443	0.0699977	0.0715612	35.6583	16.0278	-2.10146	2.08346	1.85578	-1.63139	-0.0259221	3.13064	1.66276	1.75211e-278	8.17304e-58	0.0356003	0.037209	0.0634855	0.102808	0.979319	0.00174426	0.0963611	0.00781467	0.0201565	NA
MI0000681_MIMAT0000646	chr21	26946294	26946317	hsa-miR-155-5p	MI0000681_MIMAT0000646	+	miRBase18_mature_miRNA	6.48665	0.154756	-0.203285	0.0778934	0.0838057	-0.00779323	0.00288791	0.276924	0.00295937	0.240152	0.0142121	0.175605	0.145796	0.157106	0.0597837	0.00287533	0.0844043	0.0862927	27.0106	10.889	-1.15763	0.534263	0.533433	-0.130357	1.00437	3.28093	0.0342946	1.10898e-160	1.30024e-27	0.247017	0.593159	0.593734	0.896284	0.315198	0.00103467	0.972642	0.000100801	0.000431205	1
MI0000482_MIMAT0000455	chr22	20020675	20020697	hsa-miR-185-5p	MI0000482_MIMAT0000455	+	miRBase18_mature_miRNA	4.55042	0.200562	0.221554	-0.0871504	-0.0301526	-0.0207365	-1.88779e-05	-0.0680686	0.336281	0.233888	0.0138259	0.170549	0.141984	0.15302	0.0582148	0.00279973	0.0822528	0.0840168	19.4556	14.5062	1.29906	-0.613802	-0.19705	-0.356207	-0.00674277	-0.827553	4.00254	2.6132e-84	1.10702e-47	0.193923	0.539346	0.843789	0.721686	0.99462	0.407923	6.26652e-05	1.57188e-08	1.91108e-07	3
MI0000482_MIMAT0004611	chr22	20020710	20020732	hsa-miR-185-3p	MI0000482_MIMAT0004611	+	miRBase18_mature_miRNA	1.89529	0.165226	-0.0869926	-0.298265	-0.298124	-0.0499393	-0.0020459	-0.0760702	0.132063	0.239598	0.0138147	0.165568	0.143521	0.155504	0.060009	0.00288834	0.0852366	0.0859413	7.9103	11.9601	-0.525418	-2.0782	-1.91714	-0.832197	-0.70833	-0.892459	1.53666	2.56776e-15	5.74699e-33	0.599293	0.0376911	0.0552197	0.405298	0.47874	0.372147	0.124376	0.012485	0.0301903	NA
MI0006443_MIMAT0022726	chr22	20073594	20073616	hsa-miR-1306-5p	MI0006443_MIMAT0022726	+	miRBase18_mature_miRNA	0.321615	0.132582	0.898823	0.118509	0.102354	-0.116758	0.00194817	-0.00255182	0.1202	0.302059	0.0157701	0.182698	0.193704	0.207119	0.0711938	0.00346902	0.10112	0.100379	1.06474	8.40716	4.91971	0.611804	0.494178	-1.64001	0.56159	-0.0252354	1.19746	0.286992	4.20056e-17	8.66717e-07	0.540667	0.62118	0.101004	0.574395	0.979867	0.231128	0.275939	0.378665	NA
MI0006348_MIMAT0005877	chr22	20236667	20236688	hsa-miR-1286	MI0006348_MIMAT0005877	-	miRBase18_mature_miRNA	1.66992	0.154683	-3.4319	-0.592892	-0.674545	-0.00610263	-0.00531693	-0.133384	-0.0820455	0.344283	0.0210749	0.316719	0.193351	0.212268	0.0905513	0.00428775	0.127487	0.131368	4.85041	7.33969	-10.8358	-3.0664	-3.1778	-0.0673942	-1.24003	-1.04626	-0.624547	1.23205e-06	2.14084e-13	2.32899e-27	0.00216654	0.00148396	0.946268	0.214965	0.295441	0.532268	0.580103	0.671138	NA
MI0000748_MIMAT0004680	chr22	22007604	22007625	hsa-miR-130b-5p	MI0000748_MIMAT0004680	+	miRBase18_mature_miRNA	2.19433	0.184378	-1.87014	-0.0274838	0.0203916	-0.0473872	0.00141079	0.139311	0.0201844	0.231744	0.0135347	0.168065	0.140736	0.151345	0.0574929	0.00276515	0.0813757	0.0834363	9.4688	13.6226	-11.1274	-0.195286	0.134736	-0.824226	0.510203	1.71195	0.241914	2.8307e-21	2.93798e-42	9.22536e-29	0.845169	0.892821	0.409811	0.609909	0.086906	0.808847	0.111688	0.186969	NA
MI0000748_MIMAT0000691	chr22	22007642	22007664	hsa-miR-130b-3p	MI0000748_MIMAT0000691	+	miRBase18_mature_miRNA	4.17892	0.184059	-0.427763	-0.0298565	0.0384653	-0.0196917	0.000597536	0.212241	0.171771	0.186019	0.0109726	0.135197	0.112997	0.121717	0.0462503	0.00222506	0.0653916	0.0668442	22.465	16.7744	-3.16399	-0.264223	0.316023	-0.425763	0.268548	3.24569	2.56972	9.1226e-112	3.75814e-63	0.00155623	0.791608	0.751985	0.670281	0.788278	0.00117168	0.0101781	0.00600144	0.0162461	NA
MI0005568_MIMAT0004958	chr22	22007313	22007336	hsa-miR-301b	MI0005568_MIMAT0004958	+	miRBase18_mature_miRNA	2.3214	0.180815	-2.02053	-0.00651132	-0.0173311	0.000368444	-0.000310883	0.205973	0.0449769	0.220976	0.0129254	0.161362	0.134049	0.144225	0.0548522	0.00263821	0.0778598	0.0799135	10.5052	13.9891	-12.5217	-0.0485743	-0.120167	0.00671704	-0.117838	2.64544	0.562819	8.17212e-26	1.81763e-44	5.67943e-36	0.961259	0.904351	0.994641	0.906196	0.00815856	0.573558	0.00769307	0.0200409	NA
MI0019115_MIMAT0022258	chr22	23228510	23228529	hsa-miR-5571-3p	MI0019115_MIMAT0022258	+	miRBase18_mature_miRNA	0.690389	0.109184	-1.80114	0.452964	0.412712	-0.322854	0.00683238	1.0886	0.20401	0.574074	0.0335967	0.4193	0.351002	0.376916	0.141723	0.00681313	0.201691	0.207552	1.20261	3.24984	-4.29558	1.29049	1.09497	-2.27807	1.00283	5.39735	0.982935	0.229126	0.00115469	1.74237e-05	0.196881	0.27353	0.0227227	0.315945	6.76341e-08	0.32564	1.37461e-09	2.72173e-08	1
MI0006345_MIMAT0005875	chr22	26951239	26951261	hsa-miR-548j	MI0006345_MIMAT0005875	-	miRBase18_mature_miRNA	0.0388195	0.133917	1.5466	-0.109444	0.0284529	-0.0522441	0.00201511	-0.339049	-0.121358	0.376728	0.0196438	0.224154	0.240213	0.256304	0.0896685	0.0043789	0.12312	0.120979	0.103044	6.81726	6.89974	-0.45561	0.111012	-0.582636	0.460186	-2.7538	-1.00314	0.917928	9.27902e-12	5.20966e-12	0.64867	0.911607	0.560138	0.645383	0.0058908	0.315795	0.0216017	0.0492433	3
MI0014248_MIMAT0015084	chr22	28316522	28316545	hsa-miR-3199	MI0014248_MIMAT0015084	+	miRBase18_mature_miRNA	-0.355331	0.140159	0.145383	0.460229	0.334044	-0.00196137	-0.00254942	0.129889	0.166635	0.338846	0.0157556	0.183906	0.237329	0.250401	0.0730696	0.00360992	0.106301	0.104848	-1.04865	8.8958	0.79053	1.9392	1.33404	-0.0268425	-0.706225	1.2219	1.58929	0.29434	5.7999e-19	0.429218	0.0524773	0.182192	0.978585	0.480048	0.221745	0.111995	0.284546	0.38817	NA
MI0016053_MIMAT0018073	chr22	29729164	29729182	hsa-miR-3653	MI0016053_MIMAT0018073	-	miRBase18_mature_miRNA	1.80873	0.189137	1.88273	-0.141624	0.0269713	-0.0921341	-0.00227926	-0.0653718	0.0424446	0.267218	0.0154117	0.184478	0.163239	0.175411	0.0663307	0.00318542	0.0934372	0.0950516	6.76874	12.2723	10.2057	-0.86759	0.153761	-1.38901	-0.715529	-0.699634	0.446543	1.29905e-11	1.27521e-34	1.86929e-24	0.385619	0.877799	0.164829	0.474282	0.484156	0.655205	0.376127	0.486505	NA
MI0014249_MIMAT0015085	chr22	31127596	31127618	hsa-miR-3200-3p	MI0014249_MIMAT0015085	+	miRBase18_mature_miRNA	0.810269	0.155899	0.288295	-0.0367317	-0.121545	0.00281215	0.00391822	0.234252	0.181913	0.237839	0.0129394	0.152532	0.145495	0.156712	0.0573047	0.00280615	0.0827648	0.0834806	3.40679	12.0484	1.89007	-0.25246	-0.775597	0.0490737	1.3963	2.83033	2.1791	0.000657319	1.97826e-33	0.0587491	0.800685	0.437987	0.960861	0.162625	0.00464999	0.0293242	0.0180789	0.041902	3
MI0016438_MIMAT0018205	chr22	31556047	31556069	hsa-miR-3928	MI0016438_MIMAT0018205	-	miRBase18_mature_miRNA	0.168467	0.116686	2.37098	0.0261064	0.0980973	-0.00361395	0.000557974	0.125132	0.105307	0.312642	0.0159147	0.181465	0.204116	0.21674	0.0722259	0.0035698	0.102488	0.101817	0.538851	7.33197	13.0658	0.1279	0.452604	-0.0500367	0.156304	1.22093	1.03428	0.58999	2.26801e-13	5.1642e-39	0.898228	0.650834	0.960093	0.875793	0.222111	0.301007	0.448101	0.555517	NA
MI0016413_MIMAT0018183	chr22	35731702	35731724	hsa-miR-3909	MI0016413_MIMAT0018183	+	miRBase18_mature_miRNA	3.23991	0.184677	-3.89952	-0.104006	-0.100852	-0.0908132	-0.00112459	0.249624	0.154902	0.192209	0.0115085	0.153534	0.11489	0.123994	0.0482861	0.0023099	0.0688138	0.0709247	16.8562	16.047	-25.3983	-0.90526	-0.813364	-1.88073	-0.486856	3.62753	2.18404	9.44616e-64	5.9959e-58	2.63082e-142	0.365328	0.41601	0.0600081	0.62636	0.000286141	0.0289596	0.00167083	0.00546174	1
MI0003683_MIMAT0022710	chr22	38243738	38243760	hsa-miR-659-5p	MI0003683_MIMAT0022710	-	miRBase18_mature_miRNA	1.38096	0.181648	0.179104	-0.0804216	-0.0230444	-0.0384123	-0.000286057	-0.0217646	0.0330044	0.210523	0.0115905	0.136093	0.129735	0.139224	0.0514311	0.00248763	0.0725129	0.0732159	6.55968	15.6721	1.31604	-0.619893	-0.165521	-0.746869	-0.114992	-0.300148	0.450782	5.39236e-11	2.34529e-55	0.188162	0.535329	0.868534	0.455143	0.908451	0.764064	0.652147	0.663672	0.745421	NA
MI0000091_MIMAT0000091	chr22	42296952	42296973	hsa-miR-33a-5p	MI0000091_MIMAT0000091	+	miRBase18_mature_miRNA	1.73829	0.169961	2.05372	-0.107099	0.016806	0.0456905	-0.00023793	-0.269341	-0.0741931	0.2747	0.0158178	0.189422	0.167951	0.180558	0.0680019	0.00327449	0.0952258	0.096586	6.32796	10.7449	10.842	-0.637681	0.0930782	0.671901	-0.0726618	-2.82845	-0.768155	2.48429e-10	6.26325e-27	2.17617e-27	0.523682	0.925841	0.501647	0.942075	0.00467742	0.442395	0.0073924	0.0193318	4
MI0000091_MIMAT0004506	chr22	42296992	42297014	hsa-miR-33a-3p	MI0000091_MIMAT0004506	+	miRBase18_mature_miRNA	1.66457	0.163646	0.182675	-0.0657846	-0.0971194	0.072234	-0.00276058	-0.111812	-0.047243	0.223601	0.0125687	0.149059	0.137153	0.147644	0.0550752	0.00266063	0.0773391	0.0782075	7.44438	13.0201	1.22552	-0.479644	-0.657795	1.31155	-1.03757	-1.44574	-0.604073	9.74032e-14	9.40435e-39	0.220378	0.63148	0.51067	0.189672	0.299472	0.148251	0.545795	0.315689	0.422979	NA
MI0016902_MIMAT0019074	chr22	42319274	42319295	hsa-miR-378i	MI0016902_MIMAT0019074	-	miRBase18_mature_miRNA	3.83997	0.180826	2.00341	-0.438954	-0.388841	-0.00507789	0.000500247	-0.0540713	0.115439	0.194387	0.0114652	0.140443	0.117493	0.126744	0.0484892	0.00233318	0.0685239	0.0698923	19.7542	15.7717	14.265	-3.73599	-3.06792	-0.104722	0.214406	-0.789087	1.65166	7.37634e-87	4.87236e-56	3.61665e-46	0.000186978	0.00215557	0.916596	0.830231	0.430061	0.098603	0.0110422	0.0270397	NA
MI0006384_MIMAT0005901	chr22	45596838	45596860	hsa-miR-1249	MI0006384_MIMAT0005901	-	miRBase18_mature_miRNA	2.12059	0.154309	-0.801076	-0.40913	-0.44222	-0.0756339	-0.00346462	0.0913849	0.0136056	0.262862	0.0153862	0.18777	0.156374	0.16932	0.0663314	0.00318575	0.0939431	0.0959566	8.06731	10.0291	-4.26626	-2.61635	-2.61174	-1.14024	-1.08754	0.972768	0.141789	7.18663e-16	1.13604e-23	1.98776e-05	0.00888749	0.00900828	0.254185	0.2768	0.330669	0.887247	0.494652	0.593069	NA
MI0000062_MIMAT0000062	chr22	46508631	46508653	hsa-let-7a-5p	MI0000062_MIMAT0000062	+	miRBase18_mature_miRNA	11.4622	0.19334	-0.650017	0.0603521	0.107447	-0.0098312	-5.53948e-05	-0.0437834	0.0136037	0.124176	0.00735048	0.0908362	0.0753803	0.0812319	0.0309164	0.00148689	0.0436474	0.0446224	92.306	26.3031	-7.15592	0.800635	1.32272	-0.317993	-0.0372556	-1.00311	0.304862	0	1.7695e-152	8.31121e-13	0.423343	0.185927	0.75049	0.970281	0.315806	0.760471	0.262076	0.363238	NA
MI0000063_MIMAT0000063	chr22	46509570	46509592	hsa-let-7b-5p	MI0000063_MIMAT0000063	+	miRBase18_mature_miRNA	9.05929	0.183923	0.474752	0.0703854	0.136837	-0.0146239	0.000408829	-0.0045369	0.0602297	0.143496	0.0084937	0.104959	0.0871104	0.0938719	0.0357258	0.00171819	0.0504374	0.0515637	63.1326	21.6541	4.5232	0.808003	1.4577	-0.409338	0.237942	-0.0899511	1.16806	0	5.56475e-104	6.0911e-06	0.419089	0.144922	0.682291	0.811926	0.928326	0.242781	0.260866	0.362317	NA
MI0000063_MIMAT0004482	chr22	46509624	46509646	hsa-let-7b-3p	MI0000063_MIMAT0004482	+	miRBase18_mature_miRNA	5.17633	0.184037	-1.50751	0.0643008	0.150477	0.0135974	0.000996603	0.0996573	0.0452091	0.16073	0.00949935	0.117356	0.0976305	0.105173	0.039987	0.00192329	0.0564683	0.0577381	32.2051	19.3737	-12.8457	0.658614	1.43075	0.340045	0.518176	1.76484	0.783003	1.49923e-227	1.28714e-83	9.09612e-38	0.510144	0.1525	0.733823	0.604335	0.0775913	0.433625	0.186129	0.281019	NA
MI0000062_MIMAT0004481	chr22	46508679	46508700	hsa-let-7a-3p	MI0000062_MIMAT0004481	+	miRBase18_mature_miRNA	4.79301	0.201907	-1.43614	0.039154	0.129906	0.0311643	0.00149158	-0.00577678	-0.00984989	0.177604	0.0104937	0.129569	0.107895	0.116224	0.0441803	0.00212505	0.0623724	0.0637673	26.9871	19.2408	-11.084	0.36289	1.11772	0.70539	0.701902	-0.0926176	-0.154466	2.09665e-160	1.68473e-82	1.49946e-28	0.716687	0.263687	0.480568	0.48274	0.926207	0.877242	0.988244	0.989672	NA
MI0005560_MIMAT0004947	chr3	10436214	10436236	hsa-miR-885-5p	MI0005560_MIMAT0004947	-	miRBase18_mature_miRNA	-1.49922	0.203861	-0.981443	1.06622	1.0725	-0.125046	-0.00266476	0.662205	0.358477	0.538811	0.0266827	0.320417	0.378253	0.394514	0.116701	0.00562937	0.173131	0.177986	-2.78247	7.64017	-3.06302	2.81882	2.71853	-1.07151	-0.473367	3.82488	2.01407	0.00539475	2.16929e-14	0.00219116	0.00482011	0.00655731	0.283942	0.635951	0.000130834	0.0440017	0.000504351	0.00180163	1
MI0017438_MIMAT0019963	chr3	19356398	19356416	hsa-miR-4791	MI0017438_MIMAT0019963	-	miRBase18_mature_miRNA	0.879474	0.121631	2.82581	-0.251621	-0.22764	0.0676349	-0.000355307	0.134429	-0.0451317	0.293658	0.0161755	0.18735	0.179166	0.192503	0.0718704	0.00351722	0.101085	0.102554	2.99489	7.51943	15.083	-1.4044	-1.18253	0.941067	-0.101019	1.32986	-0.440079	0.00274542	5.50158e-14	2.09387e-51	0.1602	0.236996	0.346671	0.919535	0.183564	0.65988	0.0931911	0.160154	NA
MI0000727_MIMAT0000424	chr3	35786018	35786039	hsa-miR-128	MI0000727_MIMAT0000424	+	miRBase18_mature_miRNA	4.39179	0.175067	-1.6677	0.0346985	0.0702926	-0.0473843	0.00207417	0.0694732	0.116402	0.181255	0.0107024	0.132289	0.110075	0.118588	0.0450833	0.00216835	0.0637036	0.0651157	24.2299	16.3578	-12.6065	0.315225	0.592745	-1.05104	0.956565	1.09057	1.78762	1.07668e-129	3.8289e-60	1.94496e-36	0.752591	0.553352	0.29324	0.338787	0.275462	0.0738374	0.208362	0.308536	NA
MI0000083_MIMAT0000082	chr3	38010903	38010925	hsa-miR-26a-5p	MI0000083_MIMAT0000082	+	miRBase18_mature_miRNA	12.352	0.191435	-3.38599	-0.01578	0.0725359	0.113605	0.00209176	-0.0374164	0.0123579	0.143778	0.00851084	0.105177	0.087279	0.0940544	0.0357968	0.0017216	0.0505375	0.0516665	85.9103	22.4931	-32.1932	-0.1808	0.771213	3.1736	1.21501	-0.740369	0.239187	0	4.846e-112	2.19551e-227	0.856525	0.440581	0.00150561	0.224363	0.459076	0.810961	0.470193	0.573736	NA
MI0000476_MIMAT0004607	chr3	44155765	44155787	hsa-miR-138-1-3p	MI0000476_MIMAT0004607	+	miRBase18_mature_miRNA	0.945346	0.180734	-0.703455	-0.00605908	0.151044	0.045671	0.00303332	-0.184627	-0.156717	0.329949	0.0188542	0.228301	0.202844	0.217193	0.0810751	0.00391061	0.1131	0.11548	2.86513	9.5859	-3.08126	-0.0298707	0.695436	0.563317	0.775665	-1.63242	-1.35709	0.00416836	9.16524e-22	0.00206125	0.97617	0.486782	0.573219	0.437947	0.102591	0.174754	0.242808	0.344807	NA
MI0000476_MIMAT0000430	chr3	44155725	44155748	hsa-miR-138-5p	MI0000476_MIMAT0000430	+	miRBase18_mature_miRNA	2.92037	0.208663	1.5109	0.1428	0.29614	0.137699	0.00237163	-0.302251	-0.199281	0.24259	0.0142324	0.174465	0.148173	0.159323	0.0600949	0.00289245	0.0845674	0.0863844	12.0383	14.6612	8.66018	0.963742	1.85875	2.29135	0.81994	-3.57408	-2.30691	2.23583e-33	1.14292e-48	4.71032e-18	0.335175	0.0630631	0.021943	0.41225	0.000351459	0.02106	0.00152939	0.00502305	4
MI0006313_MIMAT0005577	chr3	47891097	47891119	hsa-miR-1226-3p	MI0006313_MIMAT0005577	+	miRBase18_mature_miRNA	0.511531	0.174087	-1.51933	-0.151088	-0.117209	-0.119543	-7.66541e-05	0.401942	0.249681	0.295917	0.0165221	0.205253	0.175753	0.189386	0.0732717	0.00353175	0.108041	0.111087	1.72863	10.5366	-7.40222	-0.859658	-0.618891	-1.63151	-0.0217043	3.72029	2.24762	0.083875	5.85988e-26	1.33926e-13	0.389978	0.535988	0.102783	0.982684	0.000198996	0.0246002	0.000924165	0.00309394	1
MI0016786_MIMAT0018961	chr3	48238061	48238078	hsa-miR-4443	MI0016786_MIMAT0018961	+	miRBase18_mature_miRNA	1.63084	0.179607	-1.43922	-0.636017	-0.558942	-0.115407	-0.00549998	0.0551893	0.0197892	0.386111	0.022884	0.281978	0.22735	0.246375	0.098441	0.00470901	0.139248	0.142545	4.22376	7.84858	-5.10403	-2.79752	-2.26867	-1.17234	-1.16797	0.396338	0.138827	2.40261e-05	4.20777e-15	3.32499e-07	0.00514959	0.0232886	0.241059	0.24282	0.691856	0.889587	0.914704	0.947519	NA
MI0000465_MIMAT0000440	chr3	49058104	49058127	hsa-miR-191-5p	MI0000465_MIMAT0000440	-	miRBase18_mature_miRNA	8.85449	0.203575	-1.69309	-0.159548	-0.089567	-0.0679889	-0.000411785	0.111441	0.112198	0.166836	0.00987551	0.12204	0.101276	0.109137	0.0415377	0.0019977	0.0586434	0.0599533	53.0729	20.6141	-13.8733	-1.57539	-0.820682	-1.6368	-0.206129	1.90031	1.87142	0	2.04899e-94	9.19166e-44	0.115167	0.411828	0.101672	0.83669	0.0573923	0.0612868	0.128487	0.209017	NA
MI0000465_MIMAT0001618	chr3	49058063	49058085	hsa-miR-191-3p	MI0000465_MIMAT0001618	-	miRBase18_mature_miRNA	1.31037	0.146553	-0.341449	-0.396317	-0.233123	-0.135868	0.00259698	-0.0167509	0.00845789	0.257536	0.014664	0.175592	0.152772	0.164777	0.0646869	0.00311755	0.0907822	0.0922732	5.08809	9.99404	-1.94456	-2.59417	-1.41478	-2.10039	0.83302	-0.184518	0.0916614	3.61682e-07	1.61847e-23	0.0518278	0.00948194	0.157133	0.0356943	0.404834	0.853607	0.926967	0.946796	0.96454	NA
MI0001448_MIMAT0003393	chr3	49057631	49057654	hsa-miR-425-5p	MI0001448_MIMAT0003393	-	miRBase18_mature_miRNA	6.12223	0.215201	-0.862895	-0.170522	-0.0840006	-0.075129	0.000346429	0.0105065	0.240652	0.199273	0.0117921	0.145664	0.120959	0.13035	0.0496123	0.002386	0.0700557	0.0716098	30.7229	18.2496	-5.92389	-1.40975	-0.644424	-1.51432	0.145192	0.149974	3.36061	2.81646e-207	2.08402e-74	3.1441e-09	0.158614	0.519301	0.129944	0.884559	0.880785	0.000777704	8.96906e-05	0.000390916	3
MI0001448_MIMAT0001343	chr3	49057591	49057613	hsa-miR-425-3p	MI0001448_MIMAT0001343	-	miRBase18_mature_miRNA	3.71836	0.188988	-0.385171	-0.193569	-0.192399	-0.0645394	0.00143728	0.114296	0.112485	0.155718	0.00914778	0.112127	0.094366	0.101708	0.0387371	0.00186434	0.0548192	0.055971	23.8787	20.6594	-3.43514	-2.05126	-1.89167	-1.66609	0.770932	2.08496	2.00971	5.0985e-126	8.03276e-95	0.000592241	0.0402414	0.0585351	0.0956963	0.440747	0.0370725	0.0444618	0.0870891	0.15126	NA
MI0000433_MIMAT0000414	chr3	52302351	52302373	hsa-let-7g-5p	MI0000433_MIMAT0000414	-	miRBase18_mature_miRNA	9.28041	0.188711	-0.552948	0.0763042	0.130486	-0.0265155	-0.00165349	-0.0239326	0.0429348	0.133568	0.00790608	0.0976987	0.0810835	0.0873772	0.0332542	0.00159931	0.046948	0.0479964	69.4808	23.8691	-5.65973	0.941057	1.49337	-0.79736	-1.03387	-0.509769	0.894542	0	6.41686e-126	1.51616e-08	0.346676	0.135341	0.425242	0.301195	0.610213	0.371032	0.224455	0.324657	NA
MI0000433_MIMAT0004584	chr3	52302295	52302316	hsa-let-7g-3p	MI0000433_MIMAT0004584	-	miRBase18_mature_miRNA	2.33736	0.161935	-0.605318	0.0286464	0.060828	0.0145033	0.00203554	-0.0332466	-0.00557739	0.18178	0.0104492	0.127124	0.111297	0.11957	0.0447643	0.00215891	0.0631323	0.064351	12.8582	15.4973	-4.76164	0.257387	0.508723	0.323993	0.942854	-0.526618	-0.0866713	7.73377e-38	3.61788e-54	1.92027e-06	0.79688	0.610946	0.745943	0.345756	0.598459	0.930933	0.819195	0.873387	NA
MI0000452_MIMAT0000428	chr3	52328285	52328308	hsa-miR-135a-5p	MI0000452_MIMAT0000428	-	miRBase18_mature_miRNA	1.92578	0.249929	-0.405142	0.414304	0.578212	0.114163	0.00350333	-0.222717	0.0297524	0.352313	0.0206658	0.253981	0.215569	0.23177	0.087118	0.0041919	0.122926	0.125517	5.4661	12.0938	-1.59517	1.92191	2.49477	1.31045	0.835739	-1.8118	0.237039	4.6004e-08	1.13838e-33	0.110675	0.0546169	0.0126038	0.190045	0.403302	0.0700177	0.812626	0.0357071	0.0732101	NA
MI0016752_MIMAT0018928	chr3	103242928	103242950	hsa-miR-548ab	MI0016752_MIMAT0018928	-	miRBase18_mature_miRNA	-0.0333713	0.205075	-2.62497	-0.189223	-0.0763617	0.0595904	-0.00162173	-0.0623967	0.00225976	0.378005	0.0211568	0.283038	0.219612	0.236998	0.0956376	0.0045774	0.13464	0.138653	-0.0882827	9.69312	-9.27428	-0.861624	-0.322204	0.623085	-0.354292	-0.463435	0.0162979	0.929652	3.22515e-22	1.78828e-20	0.388895	0.747298	0.533228	0.72312	0.643052	0.986997	0.815111	0.871716	NA
MI0006437_MIMAT0005946	chr3	128081011	128081028	hsa-miR-1280	MI0006437_MIMAT0005946	+	miRBase18_mature_miRNA	1.2452	0.125933	-0.648245	0.201905	0.0375774	0.0383407	-0.00590413	0.156637	0.162218	0.335391	0.0192012	0.234893	0.206921	0.222808	0.0824264	0.00396742	0.118257	0.120287	3.71268	6.55864	-2.75974	0.975758	0.168654	0.46515	-1.48815	1.32455	1.34859	0.000205076	5.43008e-11	0.00578475	0.329184	0.866069	0.641824	0.13671	0.18532	0.17747	0.361612	0.472825	NA
MI0000115_MIMAT0004518	chr3	160122584	160122606	hsa-miR-16-2-3p	MI0000115_MIMAT0004518	+	miRBase18_mature_miRNA	5.03571	0.201626	-2.25878	-0.00917651	0.122454	-0.104327	0.00241222	-0.0806929	0.318649	0.259656	0.0153639	0.189928	0.157613	0.169848	0.0646389	0.00310852	0.0912928	0.0933066	19.3938	13.1233	-11.8928	-0.0582219	0.72096	-1.614	0.776003	-0.883891	3.41507	8.71246e-84	2.42129e-39	1.29034e-32	0.953572	0.470934	0.106527	0.437747	0.376755	0.000637654	7.55314e-07	5.6283e-06	3
MI0000438_MIMAT0000417	chr3	160122394	160122416	hsa-miR-15b-5p	MI0000438_MIMAT0000417	+	miRBase18_mature_miRNA	6.30265	0.21269	-1.2836	-0.0174337	0.0869553	0.0520272	-0.00396	-0.0456719	0.190693	0.192644	0.0114001	0.140836	0.116956	0.126031	0.0479593	0.00230646	0.0677201	0.0692245	32.7165	18.6569	-9.1141	-0.149061	0.689952	1.08482	-1.71692	-0.674422	2.7547	9.09031e-235	1.1099e-77	7.9327e-20	0.881505	0.490225	0.278001	0.0859945	0.500043	0.00587466	0.000112898	0.000474171	NA
MI0000438_MIMAT0004586	chr3	160122432	160122454	hsa-miR-15b-3p	MI0000438_MIMAT0004586	+	miRBase18_mature_miRNA	3.24838	0.206472	-0.713071	0.0120478	0.0848511	-0.036341	0.0029379	-0.0416229	0.295344	0.25962	0.0153066	0.188539	0.157728	0.169949	0.0645305	0.00310417	0.091251	0.093137	12.5121	13.4891	-3.7821	0.0763834	0.499274	-0.56316	0.946437	-0.456136	3.17107	6.41284e-36	1.81371e-41	0.000155514	0.939114	0.617587	0.573326	0.343926	0.648292	0.0015188	2.59075e-05	0.000122135	3
MI0000115_MIMAT0000069	chr3	160122541	160122563	hsa-miR-16-5p	MI0000115_MIMAT0000069	+	miRBase18_mature_miRNA	9.30823	0.218624	-2.39124	-0.00216077	0.128252	0.017264	0.000792488	-0.0805568	0.203893	0.199171	0.0117897	0.145697	0.120905	0.130291	0.049588	0.00238487	0.0700083	0.0715719	46.7348	18.5436	-16.4124	-0.0178716	0.984353	0.348149	0.332298	-1.15067	2.84878	0	9.18459e-77	1.55976e-60	0.985741	0.324942	0.727728	0.739664	0.249866	0.00438871	7.56625e-06	4.30428e-05	NA
MI0006654_MIMAT0005954	chr3	164059154	164059171	hsa-miR-720	MI0006654_MIMAT0005954	+	miRBase18_mature_miRNA	1.69011	0.140952	0.0524568	0.166165	0.0947983	0.108819	-0.00113178	0.29009	0.0435715	0.248781	0.0142165	0.172343	0.153551	0.164624	0.0608123	0.00294082	0.0864876	0.0886229	6.79355	9.91466	0.304375	1.08215	0.575847	1.78943	-0.384851	3.35412	0.491651	1.09409e-11	3.59464e-23	0.760843	0.279187	0.564718	0.0735463	0.700348	0.000796171	0.622966	0.000247521	0.000963664	1
MI0003575_MIMAT0003233	chr3	168269701	168269722	hsa-miR-551b-3p	MI0003575_MIMAT0003233	+	miRBase18_mature_miRNA	2.12495	0.158939	-0.359685	0.181292	0.381456	0.17355	0.000743472	-0.206844	-0.333856	0.289657	0.0168541	0.206279	0.178316	0.191043	0.0713967	0.00343905	0.0998894	0.102399	7.33608	9.43025	-1.74368	1.01669	1.9967	2.43079	0.216185	-2.07073	-3.26034	2.19942e-13	4.09131e-21	0.0812144	0.309301	0.0458575	0.0150661	0.828843	0.0383841	0.00111279	0.00586927	0.0159506	2
MI0006383_MIMAT0005900	chr3	186504463	186504490	hsa-miR-1248	MI0006383_MIMAT0005900	+	miRBase18_mature_miRNA	4.98147	0.198441	-2.34461	0.214643	0.821982	0.183986	-0.0407237	0.177212	0.215002	0.573981	0.0340056	0.420905	0.348866	0.375723	0.14296	0.00687578	0.202092	0.20681	8.6788	5.83554	-5.57041	0.61526	2.18773	1.28697	-5.92278	0.876891	1.03961	3.99951e-18	5.36173e-09	2.54146e-08	0.538383	0.028689	0.198103	3.16545e-09	0.380546	0.298521	0.613067	0.698776	NA
MI0000086_MIMAT0000085	chr3	188406581	188406603	hsa-miR-28-5p	MI0000086_MIMAT0000085	+	miRBase18_mature_miRNA	6.00194	0.19432	-0.566359	0.0225285	0.0791904	0.0106536	-0.00161618	0.0643145	0.047443	0.128033	0.00756912	0.0934276	0.0777651	0.0837831	0.0318612	0.00153235	0.0449891	0.0459923	46.8782	25.6727	-6.06201	0.2897	0.945183	0.334376	-1.05471	1.42956	1.03154	0	2.35944e-145	1.34433e-09	0.772046	0.344565	0.738096	0.29156	0.152845	0.302286	0.366564	0.478397	NA
MI0000086_MIMAT0004502	chr3	188406621	188406643	hsa-miR-28-3p	MI0000086_MIMAT0004502	+	miRBase18_mature_miRNA	7.98069	0.206221	-1.89438	-0.102019	-0.0361071	-0.0881266	0.000732795	0.143859	0.0562026	0.182117	0.0107797	0.133215	0.110552	0.119133	0.0453418	0.00218065	0.0640142	0.0654448	43.8218	19.1305	-14.2205	-0.922815	-0.303083	-1.94361	0.336045	2.24729	0.858778	0	1.40757e-81	6.83357e-46	0.356103	0.761827	0.0519427	0.736837	0.0246214	0.390463	0.059483	0.110755	NA
MI0005769_MIMAT0004987	chr3	189547763	189547785	hsa-miR-944	MI0005769_MIMAT0004987	+	miRBase18_mature_miRNA	1.74751	0.210371	-0.829479	-0.0580478	0.107913	-0.0185348	0.00349617	0.328809	0.252378	0.303976	0.0177773	0.217807	0.184739	0.198701	0.0752373	0.00362524	0.106888	0.109322	5.74883	11.8337	-3.80832	-0.314216	0.543093	-0.246351	0.964396	3.0762	2.30858	8.98639e-09	2.61446e-32	0.000139915	0.753357	0.587066	0.80541	0.334847	0.00209654	0.0209668	0.0104947	0.0260675	2
MI0016749_MIMAT0018926	chr4	5925005	5925025	hsa-miR-378d	MI0016749_MIMAT0018926	-	miRBase18_mature_miRNA	2.17784	0.177494	1.95077	-0.278445	-0.321316	-0.064477	0.000660491	0.0616801	0.0945376	0.217299	0.0125545	0.150466	0.130983	0.141506	0.0540901	0.00260921	0.0766856	0.0778533	10.0223	14.1379	12.9649	-2.12581	-2.27068	-1.19203	0.253138	0.804325	1.2143	1.21614e-23	2.21724e-45	1.93515e-38	0.0335189	0.0231664	0.23325	0.800161	0.421209	0.224631	0.476843	0.578726	NA
MI0000097_MIMAT0000094	chr4	8007038	8007060	hsa-miR-95	MI0000097_MIMAT0000094	-	miRBase18_mature_miRNA	1.80206	0.188964	1.57543	0.413422	0.448493	-0.0140254	0.00221096	0.0849953	-0.0224042	0.180974	0.0100952	0.120878	0.114662	0.122145	0.0434107	0.00209577	0.0611765	0.0624765	9.95757	18.7182	13.0332	3.60557	3.6718	-0.323085	1.05497	1.38935	-0.358602	2.33709e-23	3.51525e-78	7.91857e-39	0.000311466	0.000240849	0.746631	0.291441	0.164727	0.719893	0.0836231	0.145972	NA
MI0017980_MIMAT0021083	chr4	13629498	13629521	hsa-miR-5091	MI0017980_MIMAT0021083	+	miRBase18_mature_miRNA	0.500584	0.178366	-0.155899	0.00964311	-0.229392	-0.126547	-0.00146733	-0.305324	-0.325876	0.38792	0.0213558	0.25213	0.241413	0.260504	0.0956177	0.00459014	0.130779	0.131642	1.29043	8.35212	-0.618328	0.0399444	-0.880571	-1.32347	-0.319669	-2.33466	-2.47546	0.196901	6.70513e-17	0.536359	0.968137	0.37855	0.185679	0.749219	0.0195614	0.0133063	0.0311986	0.0663209	2
MI0000294_MIMAT0000275	chr4	20529921	20529942	hsa-miR-218-5p	MI0000294_MIMAT0000275	+	miRBase18_mature_miRNA	5.96287	0.203017	-1.05532	0.17629	0.292016	0.165974	0.000859725	-0.272124	-0.09782	0.175738	0.0103953	0.128407	0.106738	0.115004	0.0437351	0.00210349	0.0617343	0.0631064	33.9305	19.5297	-8.21854	1.65161	2.53919	3.79499	0.408713	-4.40798	-1.55008	2.36924e-252	6.14448e-85	2.0599e-16	0.098614	0.0111111	0.000147652	0.68275	1.04338e-05	0.121122	1.37893e-05	7.18496e-05	4
MI0000294_MIMAT0004565	chr4	20529964	20529986	hsa-miR-218-1-3p	MI0000294_MIMAT0004565	+	miRBase18_mature_miRNA	3.91016	0.21253	-2.53794	0.125879	0.28698	0.0892412	0.00353393	-0.221301	-0.0783534	0.184646	0.0108987	0.135107	0.112265	0.120865	0.0458857	0.00220721	0.0647379	0.0661814	21.1765	19.5004	-18.7847	1.12127	2.37438	1.94486	1.60108	-3.41841	-1.18392	1.57195e-99	1.0894e-84	1.00828e-78	0.262173	0.0175782	0.0517922	0.109359	0.000629887	0.236446	0.00118209	0.00391956	NA
MI0003581_MIMAT0003239	chr4	38869712	38869734	hsa-miR-574-3p	MI0003581_MIMAT0003239	+	miRBase18_mature_miRNA	5.45513	0.187455	-1.26029	0.0716131	0.179461	-0.00183194	0.000504848	0.135562	0.0270996	0.181413	0.0107277	0.132515	0.110179	0.118702	0.0451445	0.00217127	0.0637419	0.0651748	30.0701	17.4738	-9.51051	0.64997	1.51186	-0.0405793	0.232513	2.12673	0.4158	1.19112e-198	2.26795e-68	1.8973e-21	0.515712	0.130569	0.967631	0.816139	0.0334424	0.677557	0.043225	0.0863255	NA
MI0017450_MIMAT0019982	chr4	40504067	40504090	hsa-miR-4802-3p	MI0017450_MIMAT0019982	-	miRBase18_mature_miRNA	0.705655	0.141716	1.95458	-0.362581	-0.271214	-0.257331	-0.00331609	-0.0802724	-0.0851846	0.36482	0.0200651	0.230254	0.222864	0.240058	0.0915232	0.00439021	0.126338	0.126656	1.93425	7.0628	8.48878	-1.62692	-1.12979	-2.81165	-0.755338	-0.63538	-0.672566	0.0530818	1.63185e-12	2.08823e-17	0.103755	0.258566	0.00492885	0.450046	0.525181	0.501223	0.771603	0.834198	NA
MI0006389_MIMAT0005906	chr4	102251521	102251544	hsa-miR-1255a	MI0006389_MIMAT0005906	-	miRBase18_mature_miRNA	0.741872	0.179082	0.481685	-0.213606	0.0163526	0.0180346	-0.000477644	-0.0776242	0.0160151	0.368841	0.0210425	0.250049	0.224491	0.240847	0.0913314	0.00440306	0.128352	0.130529	2.01136	8.51051	1.92636	-0.951513	0.0678965	0.197464	-0.10848	-0.604777	0.122693	0.0442878	1.73171e-17	0.054059	0.341344	0.945868	0.843465	0.913615	0.545327	0.90235	0.659457	0.74189	NA
MI0003583_MIMAT0003241	chr4	110409868	110409890	hsa-miR-576-5p	MI0003583_MIMAT0003241	+	miRBase18_mature_miRNA	2.95551	0.207231	-1.71253	0.0136717	0.170064	-0.0108403	0.00353446	-0.104554	0.156877	0.213467	0.0125485	0.154761	0.129785	0.139734	0.0529821	0.0025489	0.0749093	0.0764361	13.8453	16.5145	-11.0656	0.105341	1.21705	-0.204603	1.38666	-1.39574	2.0524	1.3583e-43	2.88746e-61	1.84171e-28	0.916105	0.223584	0.837882	0.165545	0.162794	0.0401308	0.000180687	0.000740925	NA
MI0003583_MIMAT0004796	chr4	110409907	110409929	hsa-miR-576-3p	MI0003583_MIMAT0004796	+	miRBase18_mature_miRNA	0.650913	0.132336	1.52555	-0.0332814	-0.0359512	0.013454	0.00261808	-0.172141	-0.101928	0.275202	0.0145383	0.16736	0.173957	0.186214	0.0655599	0.00321136	0.0908972	0.0904954	2.36522	9.10261	9.11536	-0.19132	-0.193064	0.205217	0.815255	-1.8938	-1.12633	0.0180193	8.81876e-20	7.84105e-20	0.848275	0.846909	0.837403	0.414926	0.0582519	0.260026	0.18091	0.275013	NA
MI0003584_MIMAT0003242	chr4	115577929	115577950	hsa-miR-577	MI0003584_MIMAT0003242	+	miRBase18_mature_miRNA	0.90862	0.17299	-0.591756	0.0944265	0.101611	0.0567528	0.00370189	0.24928	0.135991	0.318467	0.0182195	0.221603	0.195124	0.209416	0.0778831	0.00376883	0.110973	0.113413	2.85311	9.49481	-2.67035	0.483932	0.485213	0.728692	0.982239	2.24631	1.19909	0.00432937	2.20616e-21	0.00757725	0.628434	0.627525	0.46619	0.325982	0.0246839	0.230495	0.0826854	0.144699	NA
MI0016089_MIMAT0018116	chr4	160049965	160049987	hsa-miR-3688-3p	MI0016089_MIMAT0018116	-	miRBase18_mature_miRNA	1.7969	0.226012	-2.49267	-0.237497	-0.0930291	-0.037227	0.00042403	-0.207866	0.357759	0.349035	0.0206154	0.256132	0.210366	0.227121	0.0871334	0.00418491	0.123889	0.125779	5.1482	10.9633	-9.73196	-1.12897	-0.409601	-0.427241	0.101323	-1.67784	2.84435	2.63005e-07	5.73866e-28	2.20304e-22	0.258911	0.682098	0.669203	0.919294	0.0933791	0.0044502	5.69484e-07	4.45224e-06	3
MI0017447_MIMAT0018116	chr4	160050012	160050034	hsa-miR-3688-3p	MI0017447_MIMAT0018116	+	miRBase18_mature_miRNA	1.79547	0.226371	-2.48529	-0.247784	-0.100709	-0.0407706	0.000487657	-0.205784	0.361272	0.350948	0.0207304	0.257499	0.211486	0.228335	0.0876203	0.00420833	0.124582	0.126485	5.11606	10.9197	-9.65163	-1.17163	-0.441056	-0.46531	0.115879	-1.6518	2.85625	3.11979e-07	9.27694e-28	4.83798e-22	0.241344	0.659172	0.64171	0.907748	0.0985757	0.00428678	6.2167e-07	4.73426e-06	3
MI0017263_MIMAT0019693	chr5	9053976	9053998	hsa-miR-4636	MI0017263_MIMAT0019693	-	miRBase18_mature_miRNA	-0.0521808	0.17892	-0.869908	0.138448	0.515795	0.10806	-0.000376736	-0.292229	-0.0949017	0.371564	0.0199286	0.238677	0.238059	0.251221	0.0884468	0.00426094	0.121618	0.123683	-0.140435	8.97806	-3.64471	0.581569	2.05315	1.22175	-0.0884161	-2.40284	-0.7673	0.888316	2.75578e-19	0.000267694	0.560857	0.0400579	0.221801	0.929546	0.0162683	0.442903	0.0424109	0.0851906	4
MI0005562_MIMAT0004951	chr5	15935337	15935359	hsa-miR-887	MI0005562_MIMAT0004951	+	miRBase18_mature_miRNA	4.14857	0.169793	-1.99381	0.259497	0.302676	-0.0423075	-0.00158981	0.107378	-0.00821335	0.17029	0.0100357	0.124401	0.103755	0.111655	0.0422922	0.00203292	0.0597349	0.0611374	24.3618	16.9189	-16.0273	2.50107	2.71082	-1.00036	-0.782033	1.79758	-0.134342	4.34852e-131	3.26324e-64	8.24242e-58	0.012382	0.00671172	0.317136	0.434195	0.072244	0.893132	0.041218	0.083035	NA
MI0003587_MIMAT0003245	chr5	36148008	36148030	hsa-miR-580	MI0003587_MIMAT0003245	-	miRBase18_mature_miRNA	-0.299323	0.154995	0.138236	0.299096	0.386368	0.0369585	0.00490633	-0.0726229	0.217485	0.324291	0.0165016	0.192508	0.211211	0.224406	0.0740035	0.00363583	0.106244	0.105075	-0.923007	9.39275	0.718083	1.4161	1.72173	0.499416	1.34944	-0.683545	2.0698	0.356004	5.84551e-21	0.472706	0.156745	0.0851176	0.617486	0.177196	0.494262	0.0384706	0.00356908	0.0106153	NA
MI0001648_MIMAT0001541	chr5	54466413	54466435	hsa-miR-449a	MI0001648_MIMAT0001541	-	miRBase18_mature_miRNA	3.5462	0.243069	-1.64849	0.918115	0.835568	-0.372827	0.00758497	0.93098	0.34175	0.637422	0.0377136	0.466032	0.387098	0.417098	0.158637	0.00762954	0.223995	0.229008	5.56334	6.44513	-3.53729	2.37179	2.00329	-2.3502	0.994159	4.15625	1.4923	2.64654e-08	1.15499e-10	0.000404251	0.0177021	0.0451464	0.0187634	0.320146	3.23511e-05	0.13562	6.27988e-05	0.000280749	2
MI0003673_MIMAT0003327	chr5	54466533	54466555	hsa-miR-449b-5p	MI0003673_MIMAT0003327	-	miRBase18_mature_miRNA	2.46571	0.24297	-1.87822	0.491636	0.130633	-0.227704	0.0033435	0.92584	0.311975	0.685297	0.0405156	0.500598	0.41629	0.448527	0.170465	0.00819914	0.240867	0.246267	3.59801	5.99694	-3.75196	1.18099	0.291249	-1.33578	0.407787	3.84379	1.26682	0.000320656	2.01067e-09	0.000175459	0.237605	0.770861	0.18162	0.68343	0.00012115	0.205221	0.0002591	0.000997536	2
MI0003823_MIMAT0010251	chr5	54468140	54468165	hsa-miR-449c-5p	MI0003823_MIMAT0010251	-	miRBase18_mature_miRNA	2.92176	0.279808	-3.66906	0.920879	0.752728	-0.395007	0.0130208	1.06371	0.478596	0.647448	0.0383072	0.473541	0.393145	0.423619	0.161121	0.00774906	0.227537	0.232636	4.51274	7.30431	-7.74814	2.34234	1.7769	-2.45161	1.68031	4.67489	2.05727	6.39958e-06	2.78698e-13	9.3251e-15	0.0191632	0.0755845	0.014222	0.0928963	2.94105e-06	0.0396601	1.69358e-05	8.32376e-05	2
MI0003589_MIMAT0003247	chr5	58999491	58999514	hsa-miR-582-5p	MI0003589_MIMAT0003247	-	miRBase18_mature_miRNA	4.04823	0.193574	-1.57318	-0.124725	-0.0745282	-0.0233049	-0.000546287	0.128591	0.182829	0.18782	0.0110881	0.136893	0.113924	0.122761	0.0467464	0.00224821	0.0661373	0.0675909	21.5538	17.4579	-11.492	-1.09481	-0.607098	-0.498539	-0.242987	1.94431	2.70493	4.87948e-103	2.99992e-68	1.44698e-30	0.273599	0.543786	0.618105	0.808015	0.0518582	0.00683193	0.030746	0.0657623	NA
MI0003589_MIMAT0004797	chr5	58999455	58999477	hsa-miR-582-3p	MI0003589_MIMAT0004797	-	miRBase18_mature_miRNA	4.31888	0.167802	0.0456306	-0.298252	-0.271186	-0.0338869	-0.0022401	0.0333621	0.195062	0.237782	0.0140535	0.173149	0.144157	0.155407	0.0592397	0.00284895	0.083732	0.0855227	18.1632	11.9402	0.263533	-2.06894	-1.745	-0.572029	-0.786289	0.398439	2.28083	1.01015e-73	7.30518e-33	0.79214	0.0385517	0.0809846	0.567302	0.431698	0.690307	0.0225588	0.0260397	0.0578383	NA
MI0015997_MIMAT0017984	chr5	85916324	85916346	hsa-miR-3607-5p	MI0015997_MIMAT0017984	+	miRBase18_mature_miRNA	3.0181	0.229215	-1.13533	0.20002	0.642254	-0.268868	-0.00207739	0.024836	-0.0218761	0.472646	0.0279173	0.344499	0.287563	0.309599	0.117549	0.00565042	0.165879	0.169645	6.38555	8.21051	-3.29561	0.695568	2.07447	-2.28727	-0.367651	0.149724	-0.128953	1.70788e-10	2.20256e-16	0.000982093	0.486699	0.0380358	0.0221798	0.713133	0.880982	0.897395	0.951097	0.965022	NA
MI0015997_MIMAT0017985	chr5	85916363	85916383	hsa-miR-3607-3p	MI0015997_MIMAT0017985	+	miRBase18_mature_miRNA	0.534755	0.157282	4.11185	-0.190994	-0.0612337	-0.0167452	-2.63534e-05	-0.128565	0.0693455	0.352491	0.0195367	0.226733	0.215895	0.23217	0.0865553	0.0041922	0.121791	0.122013	1.51707	8.0506	18.1352	-0.884661	-0.263745	-0.193463	-0.0062863	-1.05562	0.568345	0.129248	8.23891e-16	1.6806e-73	0.376339	0.791976	0.846597	0.994984	0.291143	0.569801	0.169384	0.261495	NA
MI0000467_MIMAT0000441	chr5	87962719	87962742	hsa-miR-9-5p	MI0000467_MIMAT0000441	-	miRBase18_mature_miRNA	1.85875	0.152304	1.49003	0.258098	0.261235	0.0551081	-0.0031404	0.257401	0.137727	0.30624	0.017748	0.216087	0.188575	0.202424	0.0753367	0.00362921	0.106927	0.109302	6.06957	8.5815	6.89549	1.36867	1.29053	0.73149	-0.865313	2.40726	1.26006	1.2825e-09	9.36437e-18	5.36795e-12	0.171102	0.196866	0.46448	0.386867	0.0160726	0.207647	0.0535533	0.102392	NA
MI0011284_MIMAT0017352	chr5	92956453	92956477	hsa-miR-2277-5p	MI0011284_MIMAT0017352	-	miRBase18_mature_miRNA	1.43871	0.165858	-2.05159	-0.0650797	-0.135337	-0.1067	0.00364186	0.226048	0.0444071	0.230565	0.0132573	0.168624	0.138338	0.149077	0.0572251	0.00275467	0.0816683	0.0840415	6.2399	12.5106	-12.1667	-0.470441	-0.907832	-1.86456	1.32207	2.76788	0.528395	4.37847e-10	6.52903e-36	4.67695e-34	0.63804	0.363967	0.0622431	0.186146	0.00564218	0.597225	0.00419732	0.0120844	1
MI0006351_MIMAT0005879	chr5	132763306	132763329	hsa-miR-1289	MI0006351_MIMAT0005879	-	miRBase18_mature_miRNA	0.194221	0.18662	-3.68601	-0.0450488	-0.00570405	-0.0617637	0.000155357	-0.130521	-0.118829	0.336173	0.0187841	0.311364	0.197433	0.212579	0.085648	0.00403907	0.118014	0.122459	0.577741	9.93501	-11.8382	-0.228172	-0.0268325	-0.721134	0.0384635	-1.10598	-0.970357	0.563439	2.93149e-23	2.47588e-32	0.819512	0.978593	0.470827	0.969318	0.268734	0.331869	0.52094	0.619337	NA
MI0005532_MIMAT0004911	chr5	136983270	136983292	hsa-miR-874	MI0005532_MIMAT0004911	-	miRBase18_mature_miRNA	4.5979	0.168919	-1.42847	0.18677	0.24012	-0.0557296	-0.000658319	0.106994	0.0307068	0.168564	0.00994586	0.122872	0.102545	0.110421	0.0418998	0.00201483	0.0591753	0.0605156	27.2768	16.9839	-11.6257	1.82134	2.17459	-1.33007	-0.326736	1.80809	0.507419	7.99725e-164	1.08084e-64	3.052e-31	0.0685552	0.0296608	0.183496	0.743867	0.0705931	0.611861	0.126112	0.206443	NA
MI0003591_MIMAT0003249	chr5	148441935	148441957	hsa-miR-584-5p	MI0003591_MIMAT0003249	-	miRBase18_mature_miRNA	2.13042	0.20065	-0.806775	0.0117304	-0.0119316	-0.0390708	0.0028725	0.0551434	0.326851	0.265878	0.0155461	0.190505	0.161574	0.17417	0.0658722	0.00317186	0.0936019	0.0952481	8.01276	12.9068	-4.23494	0.0726008	-0.0685057	-0.59313	0.905618	0.589127	3.43158	1.12161e-15	4.11886e-38	2.28617e-05	0.942124	0.945383	0.553094	0.365138	0.555776	0.000600078	0.000222204	0.000888642	3
MI0000459_MIMAT0004599	chr5	148808506	148808528	hsa-miR-143-5p	MI0000459_MIMAT0004599	+	miRBase18_mature_miRNA	4.51817	0.200008	0.415199	0.147731	0.175194	-0.18775	-0.0017409	0.189973	-0.0252893	0.20894	0.0123334	0.152054	0.127085	0.136863	0.0519599	0.00249843	0.0733543	0.0750128	21.6242	16.2168	2.73061	1.16246	1.28007	-3.61336	-0.696795	2.58979	-0.337133	1.06272e-103	3.83567e-59	0.00632178	0.245051	0.200522	0.000302254	0.485931	0.00960338	0.736016	0.000727745	0.00247219	NA
MI0000459_MIMAT0000435	chr5	148808540	148808561	hsa-miR-143-3p	MI0000459_MIMAT0000435	+	miRBase18_mature_miRNA	12.6478	0.197091	-0.53577	0.123513	0.118451	-0.072625	-0.00210342	0.142231	0.00948725	0.155628	0.00921226	0.113844	0.0944726	0.101806	0.0387471	0.00186349	0.0547027	0.0559246	81.2692	21.3945	-4.70617	1.30739	1.16349	-1.87433	-1.12875	2.60007	0.169644	0	1.50482e-101	2.52418e-06	0.191079	0.244631	0.0608843	0.259003	0.00932055	0.86529	0.00346366	0.0103462	NA
MI0000461_MIMAT0000437	chr5	148810223	148810246	hsa-miR-145-5p	MI0000461_MIMAT0000437	+	miRBase18_mature_miRNA	7.46212	0.206965	-0.655677	0.0612761	0.166539	-0.107002	-0.0040144	0.125447	0.0682311	0.193289	0.01144	0.141355	0.117345	0.12645	0.0481213	0.00231429	0.0679387	0.0694568	38.6061	18.0914	-4.63851	0.522188	1.31703	-2.22358	-1.73461	1.84648	0.982353	0	3.72743e-73	3.50934e-06	0.60154	0.187828	0.0261764	0.0828092	0.0648229	0.325926	0.180961	0.275013	NA
MI0000461_MIMAT0004601	chr5	148810261	148810283	hsa-miR-145-3p	MI0000461_MIMAT0004601	+	miRBase18_mature_miRNA	6.26825	0.23904	-2.10537	-0.0169092	-0.0771012	-0.195886	0.00456389	-0.00735984	-0.147167	0.264595	0.01566	0.193518	0.160626	0.173091	0.065874	0.0031681	0.0929959	0.0950746	23.69	15.2644	-10.8795	-0.105271	-0.445437	-2.97364	1.44058	-0.0791416	-1.54791	4.57295e-124	1.32125e-52	1.44379e-27	0.916161	0.656004	0.0029429	0.149704	0.93692	0.121643	0.13854	0.221218	NA
MI0000786_MIMAT0000731	chr5	149112391	149112413	hsa-miR-378a-5p	MI0000786_MIMAT0000731	+	miRBase18_mature_miRNA	4.21546	0.159055	-2.57423	-0.479454	-0.467564	0.00276323	0.00180389	0.176952	0.171255	0.22018	0.01306	0.162907	0.132864	0.143317	0.0549633	0.00264289	0.0778154	0.0796253	19.1455	12.1787	-15.8019	-3.6086	-3.26244	0.0502741	0.682544	2.274	2.15076	1.05569e-81	4.03421e-34	3.02093e-56	0.000307857	0.00110456	0.959904	0.494895	0.0229661	0.0314948	0.0605673	0.112228	NA
MI0000786_MIMAT0000732	chr5	149112429	149112450	hsa-miR-378a-3p	MI0000786_MIMAT0000732	+	miRBase18_mature_miRNA	8.05593	0.184681	2.11382	-0.496979	-0.507165	-0.0438598	0.000808448	0.114353	0.118271	0.18792	0.0111232	0.137441	0.114065	0.122922	0.0467885	0.00225026	0.0660576	0.0675318	42.869	16.6032	15.3799	-4.35697	-4.1259	-0.937405	0.359269	1.73111	1.75133	0	6.60656e-62	2.23387e-53	1.31876e-05	3.69288e-05	0.34855	0.719394	0.0834328	0.0798883	0.174986	0.268798	NA
MI0006356_MIMAT0005884	chr5	153726712	153726734	hsa-miR-1294	MI0006356_MIMAT0005884	+	miRBase18_mature_miRNA	0.881468	0.186482	-1.81056	0.027484	0.0859725	0.0202637	-0.0057249	-0.0210236	0.395226	0.334185	0.0192196	0.238745	0.202454	0.218797	0.0828494	0.00397154	0.120561	0.121369	2.63767	9.7027	-7.58363	0.135755	0.392932	0.244585	-1.44148	-0.174381	3.2564	0.00834789	2.93613e-22	3.36023e-14	0.892015	0.694369	0.806778	0.14945	0.861566	0.00112836	3.32274e-05	0.000154541	3
MI0000477_MIMAT0000449	chr5	159912378	159912400	hsa-miR-146a-5p	MI0000477_MIMAT0000449	+	miRBase18_mature_miRNA	9.59444	0.161101	-2.02516	-0.264169	-0.260896	-0.0873354	0.00091565	-0.100941	-0.108469	0.241573	0.0142997	0.176717	0.146643	0.158027	0.0601455	0.00289261	0.0849124	0.0868093	39.7166	11.266	-11.4599	-1.80144	-1.65096	-1.45207	0.316548	-1.18877	-1.24951	0	1.93058e-29	2.09849e-30	0.071633	0.0987474	0.146482	0.751587	0.234532	0.211479	0.404749	0.51372	NA
MI0000109_MIMAT0000101	chr5	167987908	167987931	hsa-miR-103a-3p	MI0000109_MIMAT0000101	-	miRBase18_mature_miRNA	7.95853	0.200264	0.491404	-0.0530564	-0.00545167	0.00211628	0.000216576	-0.018737	0.112015	0.150582	0.00891251	0.110124	0.091412	0.0985073	0.0374894	0.00180302	0.0529283	0.0541089	52.8518	22.47	4.4623	-0.580409	-0.0553428	0.0564499	0.120119	-0.354007	2.07018	0	8.16243e-112	8.10844e-06	0.561639	0.955865	0.954983	0.904389	0.723334	0.0384355	0.00815839	0.0207109	NA
MI0000295_MIMAT0000275	chr5	168195215	168195236	hsa-miR-218-5p	MI0000295_MIMAT0000275	-	miRBase18_mature_miRNA	5.95089	0.203061	-1.07124	0.177232	0.293071	0.167182	0.000859924	-0.271769	-0.0978423	0.17589	0.0104042	0.128517	0.106831	0.115103	0.0437726	0.0021053	0.0617871	0.0631604	33.8331	19.5172	-8.33536	1.659	2.54616	3.81934	0.408457	-4.39847	-1.54911	6.43114e-251	7.83708e-85	7.72633e-17	0.0971168	0.0108915	0.000133811	0.682938	1.09018e-05	0.121356	1.44984e-05	7.41086e-05	4
MI0003592_MIMAT0003250	chr5	168690619	168690638	hsa-miR-585	MI0003592_MIMAT0003250	-	miRBase18_mature_miRNA	0.982753	0.148958	1.61898	0.466193	0.623966	-0.0612822	-0.00563187	0.475869	0.24774	0.338166	0.0190495	0.229306	0.21452	0.228322	0.0814973	0.00392264	0.116771	0.11979	2.90612	7.81954	7.06036	2.17319	2.73284	-0.751953	-1.43573	4.07522	2.06812	0.00365937	5.30153e-15	1.66069e-12	0.0297663	0.00627913	0.452079	0.151078	4.59716e-05	0.0386283	0.000217922	0.000878023	1
MI0016416_MIMAT0018186	chr5	170813681	170813702	hsa-miR-3912	MI0016416_MIMAT0018186	-	miRBase18_mature_miRNA	2.68218	0.174997	-0.456708	0.0905794	0.189548	0.0441227	-0.00228448	-0.0578317	-0.0159553	0.154534	0.00884761	0.107028	0.0954585	0.102288	0.0379755	0.00182733	0.053482	0.0545548	17.3566	19.7791	-4.2672	0.948888	1.85308	1.16187	-1.25017	-1.08133	-0.292464	1.75846e-67	4.51011e-87	1.97939e-05	0.342678	0.0638708	0.245287	0.211237	0.27955	0.769932	0.474914	0.577395	NA
MI0003814_MIMAT0005796	chr5	175794962	175794984	hsa-miR-1271-5p	MI0003814_MIMAT0005796	+	miRBase18_mature_miRNA	2.07063	0.215679	-2.46667	-0.0937718	-0.321863	-0.295888	0.0096242	0.375924	-0.121147	0.531869	0.0314161	0.388984	0.322578	0.347602	0.132356	0.00636683	0.186902	0.191269	3.89311	6.86523	-6.34132	-0.290695	-0.925953	-2.23554	1.51162	2.01134	-0.633385	9.89677e-05	6.6383e-12	2.278e-10	0.771284	0.35447	0.0253819	0.130631	0.0442899	0.526482	0.00534391	0.0147543	1
MI0000802_MIMAT0004692	chr5	179442360	179442382	hsa-miR-340-5p	MI0000802_MIMAT0004692	-	miRBase18_mature_miRNA	6.94121	0.201313	-2.45815	-0.124398	-0.0885917	-0.0345695	0.000199758	-0.0137134	-0.0592931	0.175592	0.0103934	0.128482	0.106582	0.114854	0.0437197	0.00210257	0.0617228	0.0631048	39.5304	19.3693	-19.1322	-1.16716	-0.771341	-0.790709	0.0950063	-0.222178	-0.939597	0	1.40118e-83	1.36117e-81	0.243147	0.440505	0.429114	0.92431	0.824176	0.347424	0.556643	0.650512	NA
MI0000802_MIMAT0000750	chr5	179442318	179442340	hsa-miR-340-3p	MI0000802_MIMAT0000750	-	miRBase18_mature_miRNA	2.78601	0.176524	-0.474883	-0.0640824	-0.0476156	-0.11423	0.00105852	-0.0554	-0.0133044	0.179959	0.0104505	0.127237	0.109646	0.118029	0.0446501	0.00214689	0.0629225	0.0641239	15.4814	16.8914	-3.73226	-0.584449	-0.403424	-2.55833	0.493049	-0.880448	-0.20748	4.63611e-54	5.20366e-64	0.000189766	0.558918	0.686636	0.0105175	0.621978	0.378617	0.835635	0.602495	0.69013	NA
MI0017272_MIMAT0019706	chr6	2854273	2854295	hsa-miR-4645-3p	MI0017272_MIMAT0019706	-	miRBase18_mature_miRNA	0.873616	0.181281	-1.70345	0.341078	0.308824	-0.069	0.00090347	0.00804397	0.0768122	0.202281	0.0106015	0.132228	0.12965	0.138012	0.0476972	0.00229606	0.0679807	0.0689051	4.31883	17.0995	-12.8827	2.63076	2.23766	-1.44663	0.393487	0.118327	1.11475	1.5686e-05	1.49598e-65	5.63298e-38	0.00851943	0.025243	0.148002	0.69396	0.905808	0.264957	0.3717	0.48328	NA
MI0019284_MIMAT0022472	chr6	6169575	6169599	hsa-miR-5683	MI0019284_MIMAT0022472	+	miRBase18_mature_miRNA	2.02485	0.220463	-0.927054	0.525083	0.725292	0.035521	-0.00865378	-0.174424	-0.0164232	0.46625	0.0273611	0.336545	0.286362	0.307637	0.11537	0.00554261	0.162758	0.166326	4.34285	8.05754	-2.75462	1.83363	2.35762	0.307889	-1.56132	-1.07168	-0.0987413	1.40647e-05	7.78458e-16	0.00587604	0.0667086	0.0183924	0.758167	0.118448	0.283866	0.921344	0.416021	0.524187	NA
MI0003593_MIMAT0003251	chr6	18572074	18572096	hsa-miR-548a-3p	MI0003593_MIMAT0003251	+	miRBase18_mature_miRNA	0.193259	0.138451	0.839251	0.111509	0.0528974	0.0761773	-0.00232793	-0.0336329	-0.0120229	0.326564	0.0166963	0.192456	0.212486	0.226627	0.0760596	0.00373853	0.106954	0.10633	0.591793	8.29229	4.36075	0.524784	0.233412	1.00155	-0.622686	-0.314461	-0.113072	0.553989	1.11085e-16	1.29616e-05	0.599733	0.815442	0.316562	0.533491	0.753171	0.909974	0.946234	0.96454	NA
MI0014167_MIMAT0015012	chr6	27115407	27115432	hsa-miR-3143	MI0014167_MIMAT0015012	+	miRBase18_mature_miRNA	-0.697843	0.214254	-2.94437	0.16944	0.486469	-0.0715724	0.00728828	-0.162319	0.408743	0.508096	0.0289699	0.372719	0.309601	0.332248	0.123763	0.00595271	0.178146	0.180006	-1.37345	7.39574	-7.89971	0.547284	1.46417	-0.578302	1.22436	-0.911161	2.27072	0.169614	1.4062e-13	2.79556e-15	0.584183	0.143147	0.56306	0.220816	0.36221	0.0231639	0.000435908	0.00158992	3
MI0005561_MIMAT0004949	chr6	30552108	30552128	hsa-miR-877-5p	MI0005561_MIMAT0004949	+	miRBase18_mature_miRNA	2.04582	0.15504	1.03859	-0.237058	-0.311654	-0.128752	0.000405357	0.135136	0.142026	0.274866	0.0159826	0.193432	0.165988	0.17929	0.0684459	0.00329698	0.0972169	0.0988692	7.44298	9.70051	5.36929	-1.42816	-1.73827	-1.88109	0.122948	1.39004	1.4365	9.84372e-14	2.99982e-22	7.9047e-08	0.153246	0.0821636	0.0599603	0.902148	0.164516	0.15086	0.307847	0.414249	NA
MI0000296_MIMAT0000276	chr6	33175631	33175652	hsa-miR-219-5p	MI0000296_MIMAT0000276	+	miRBase18_mature_miRNA	-0.188473	0.148117	-1.2358	0.281492	0.369806	0.100868	4.06691e-05	-0.0287532	0.0508429	0.373881	0.0199454	0.246859	0.238793	0.253456	0.0883533	0.00427663	0.125232	0.127644	-0.504098	7.4261	-5.0061	1.17881	1.45905	1.14164	0.00950963	-0.229601	0.398318	0.614192	1.11843e-13	5.55443e-07	0.238473	0.14455	0.253603	0.992413	0.818402	0.690396	0.749882	0.817718	NA
MI0000296_MIMAT0004567	chr6	33175672	33175694	hsa-miR-219-1-3p	MI0000296_MIMAT0004567	+	miRBase18_mature_miRNA	-0.11528	0.142488	0.823478	-0.240784	-0.251321	-0.0362565	0.002399	-0.0346601	0.0208414	0.374325	0.0196162	0.225399	0.229514	0.247823	0.0902017	0.00444909	0.126948	0.125467	-0.307968	7.26377	3.65343	-1.0491	-1.01412	-0.401949	0.539211	-0.273027	0.166111	0.758107	3.76453e-13	0.000258764	0.294131	0.310527	0.687721	0.589741	0.784833	0.86807	0.875036	0.922778	NA
MI0016590_MIMAT0018349	chr6	33665928	33665950	hsa-miR-3934	MI0016590_MIMAT0018349	+	miRBase18_mature_miRNA	0.415297	0.135098	3.13772	0.133765	0.0820061	0.00243198	-0.00317121	-0.0381578	-0.102189	0.312421	0.0158066	0.179442	0.207699	0.220433	0.0721751	0.00353816	0.100216	0.0997806	1.32929	8.54692	17.486	0.644034	0.372022	0.0336955	-0.896286	-0.380755	-1.02413	0.183753	1.26419e-17	1.83107e-68	0.519554	0.709876	0.97312	0.3701	0.703385	0.305773	0.555969	0.650512	NA
MI0006415_MIMAT0005929	chr6	33967794	33967811	hsa-miR-1275	MI0006415_MIMAT0005929	-	miRBase18_mature_miRNA	2.77899	0.129593	-0.0498564	-0.0420234	-0.119076	-0.00809433	-0.00107499	0.16029	0.162961	0.235544	0.0137844	0.168841	0.143041	0.154209	0.0584804	0.00281624	0.0830146	0.0846735	11.7982	9.4014	-0.295287	-0.293786	-0.77217	-0.138411	-0.381711	1.93087	1.92458	3.9883e-32	5.38424e-21	0.767775	0.768921	0.440014	0.889916	0.702676	0.0534997	0.0542819	0.117077	0.195034	NA
MI0019295_MIMAT0022482	chr6	35632536	35632557	hsa-miR-5690	MI0019295_MIMAT0022482	-	miRBase18_mature_miRNA	0.660633	0.18453	-0.795173	0.276839	0.0532734	-0.0744906	-0.00299342	0.304329	0.282474	0.276397	0.0150473	0.180728	0.173404	0.186472	0.0662734	0.00320327	0.0971305	0.0980591	2.39016	12.2633	-4.39983	1.5965	0.285691	-1.12399	-0.934486	3.13319	2.88065	0.0168411	1.4256e-34	1.08336e-05	0.110378	0.775115	0.261017	0.350053	0.00172915	0.00396858	0.00518272	0.0144823	3
MI0000822_MIMAT0000770	chr6	52013785	52013807	hsa-miR-133b	MI0000822_MIMAT0000770	+	miRBase18_mature_miRNA	2.06544	0.186135	-1.28126	0.18258	0.203464	-0.156339	-0.00250121	0.340908	0.0302182	0.282482	0.0164474	0.202321	0.173339	0.186049	0.0698187	0.00335358	0.0988781	0.101475	7.31177	11.317	-6.33282	1.05331	1.09361	-2.23921	-0.745833	3.44776	0.297791	2.63656e-13	1.08149e-29	2.40717e-10	0.292198	0.274127	0.0251422	0.455768	0.00056526	0.765863	6.54331e-05	0.000288823	2
MI0000254_MIMAT0000244	chr6	72086705	72086728	hsa-miR-30c-5p	MI0000254_MIMAT0000244	-	miRBase18_mature_miRNA	8.20925	0.215266	-0.946681	-0.052269	0.0685062	-0.0254433	0.00160121	-0.168674	-0.041723	0.163513	0.00967837	0.119596	0.0992618	0.106966	0.0407095	0.00195787	0.0574723	0.0587553	50.2054	22.2419	-7.91568	-0.526578	0.640448	-0.624996	0.81783	-2.93488	-0.710114	0	1.34967e-109	2.45911e-15	0.598487	0.521882	0.531974	0.413454	0.00333675	0.477633	0.00393649	0.0114621	NA
MI0000254_MIMAT0004550	chr6	72086666	72086688	hsa-miR-30c-2-3p	MI0000254_MIMAT0004550	-	miRBase18_mature_miRNA	4.53808	0.207332	-0.100346	-0.120644	0.082672	0.0593491	-0.000591428	-0.311872	-0.0778825	0.194391	0.011483	0.141439	0.118088	0.127203	0.0483825	0.00232664	0.0682382	0.0697108	23.3451	18.0554	-0.709466	-1.02165	0.649923	1.22666	-0.254198	-4.57034	-1.11722	1.54527e-120	7.14786e-73	0.478036	0.306948	0.515742	0.219949	0.799342	4.86937e-06	0.263899	2.27961e-06	1.53376e-05	4
MI0000088_MIMAT0000087	chr6	72113297	72113319	hsa-miR-30a-5p	MI0000088_MIMAT0000087	-	miRBase18_mature_miRNA	11.3942	0.221293	-1.03373	0.0303007	0.1431	0.0973927	0.00196123	-0.367106	-0.113754	0.178587	0.0105713	0.130639	0.10841	0.116826	0.0444634	0.00213841	0.0627728	0.064175	63.8018	20.9333	-7.91282	0.279501	1.2249	2.1904	0.917145	-5.84818	-1.77256	0	2.66462e-97	2.51631e-15	0.779861	0.220611	0.0284951	0.359067	4.96992e-09	0.0763021	2.22648e-09	3.76329e-08	4
MI0000088_MIMAT0000088	chr6	72113256	72113278	hsa-miR-30a-3p	MI0000088_MIMAT0000088	-	miRBase18_mature_miRNA	7.32066	0.211548	0.446021	0.014423	0.143643	0.0843673	-0.000277712	-0.322463	-0.0772203	0.176056	0.0104197	0.128735	0.106885	0.115178	0.0438303	0.00210796	0.0618753	0.0632538	41.5814	20.3028	3.46464	0.134939	1.24713	1.92486	-0.131744	-5.21151	-1.2208	0	1.2151e-91	0.000530947	0.89266	0.212348	0.0542464	0.895186	1.87314e-07	0.222162	4.3836e-08	4.46741e-07	4
MI0003596_MIMAT0003254	chr6	119390226	119390248	hsa-miR-548b-3p	MI0003596_MIMAT0003254	-	miRBase18_mature_miRNA	0.911055	0.163882	-0.474797	-0.161776	-0.0476992	0.154504	-0.000409551	-0.00927526	-0.0443056	0.296527	0.0167573	0.201073	0.179828	0.19293	0.0731193	0.00354503	0.102742	0.10502	3.07241	9.77975	-2.36132	-0.899617	-0.247236	2.11304	-0.115528	-0.0902769	-0.421877	0.00212336	1.37545e-22	0.0182102	0.368324	0.804726	0.0345975	0.908027	0.928067	0.673115	0.889267	0.925319	NA
MI0003598_MIMAT0003251	chr6	135560357	135560379	hsa-miR-548a-3p	MI0003598_MIMAT0003251	+	miRBase18_mature_miRNA	0.201847	0.138992	0.831474	0.121111	0.0542035	0.0736241	-0.00249811	-0.0303301	-0.0147427	0.326925	0.0167235	0.192823	0.212869	0.227039	0.076159	0.00374106	0.107093	0.106529	0.61741	8.31116	4.3121	0.568945	0.238741	0.966715	-0.667755	-0.283213	-0.138391	0.536964	9.47709e-17	1.61712e-05	0.569393	0.811307	0.333686	0.50429	0.777013	0.889932	0.959627	0.970871	NA
MI0000815_MIMAT0000764	chr7	1062625	1062648	hsa-miR-339-5p	MI0000815_MIMAT0000764	-	miRBase18_mature_miRNA	3.91688	0.152797	-0.480102	-0.112511	-0.0739766	-0.0239615	-0.000312839	0.0641792	0.0687408	0.159316	0.00936687	0.115094	0.0967046	0.104179	0.0396263	0.00190644	0.0560174	0.0572265	24.5856	16.3125	-4.17138	-1.16345	-0.710092	-0.604687	-0.164096	1.1457	1.2012	1.80197e-133	8.04209e-60	3.02767e-05	0.244647	0.477647	0.545387	0.869656	0.251919	0.229672	0.442982	0.550156	NA
MI0000815_MIMAT0004702	chr7	1062590	1062613	hsa-miR-339-3p	MI0000815_MIMAT0004702	-	miRBase18_mature_miRNA	4.52206	0.170652	-0.69272	0.00566352	0.0843328	-0.0573622	4.70718e-05	-0.0105933	0.0892135	0.170363	0.0100512	0.123913	0.103531	0.111525	0.0423727	0.00203772	0.0598461	0.0611488	26.5437	16.9782	-5.59036	0.0547036	0.756179	-1.35375	0.0231002	-0.177009	1.45896	3.03463e-155	1.19083e-64	2.26596e-08	0.956375	0.449542	0.175815	0.98157	0.859501	0.144576	0.109587	0.185229	NA
MI0003599_MIMAT0004799	chr7	5535503	5535525	hsa-miR-589-5p	MI0003599_MIMAT0004799	-	miRBase18_mature_miRNA	4.55704	0.201602	-2.08305	-0.123197	-0.0868565	-0.0495769	-0.00240766	0.044121	0.0806061	0.15975	0.00944229	0.116853	0.0968897	0.104408	0.0397948	0.00191283	0.05625	0.0575053	28.526	21.351	-17.8262	-1.27152	-0.831892	-1.24581	-1.25869	0.784373	1.40172	5.57733e-179	3.82061e-101	4.42553e-71	0.203545	0.40547	0.212832	0.208141	0.432821	0.161	0.3706	0.482755	NA
MI0003599_MIMAT0003256	chr7	5535464	5535488	hsa-miR-589-3p	MI0003599_MIMAT0003256	-	miRBase18_mature_miRNA	0.928299	0.150604	-0.405398	-0.245131	-0.137727	-0.0556822	-0.000606835	-0.0695474	0.161177	0.292976	0.0164988	0.197041	0.175215	0.189518	0.0729896	0.00352132	0.104107	0.104391	3.16852	9.12819	-2.05743	-1.39903	-0.726725	-0.762877	-0.172332	-0.668035	1.54398	0.00153218	6.96562e-20	0.0396447	0.161804	0.467394	0.445536	0.863177	0.504111	0.122592	0.0265972	0.0588878	NA
MI0000253_MIMAT0004549	chr7	25989579	25989601	hsa-miR-148a-5p	MI0000253_MIMAT0004549	-	miRBase18_mature_miRNA	6.13177	0.173445	-1.54052	-0.0310076	-0.00667627	-0.0734635	0.000343622	0.377873	0.190152	0.191291	0.011319	0.13988	0.11612	0.125128	0.0476198	0.00229025	0.0672506	0.0687589	32.0547	15.3233	-11.0132	-0.26703	-0.0533554	-1.54271	0.150037	5.61888	2.76549	1.88778e-225	5.3423e-53	3.30129e-28	0.789446	0.957449	0.122901	0.880735	1.92199e-08	0.00568374	1.98887e-07	1.76704e-06	1
MI0000253_MIMAT0000243	chr7	25989541	25989563	hsa-miR-148a-3p	MI0000253_MIMAT0000243	-	miRBase18_mature_miRNA	10.4351	0.170499	-0.855155	-0.0182091	-0.0410656	-0.0610961	0.00136454	0.227272	0.118951	0.183389	0.0108555	0.134151	0.111325	0.119967	0.0456589	0.00219591	0.0644609	0.0659008	56.9011	15.7062	-6.37456	-0.163567	-0.342308	-1.3381	0.621403	3.52574	1.80501	0	1.37144e-55	1.83488e-10	0.870072	0.732119	0.180864	0.534334	0.000422299	0.0710735	0.00188458	0.00601849	1
MI0001150_MIMAT0001080	chr7	27209146	27209168	hsa-miR-196b-5p	MI0001150_MIMAT0001080	-	miRBase18_mature_miRNA	1.36335	0.17065	1.04557	0.335461	0.449971	0.107014	-0.000245019	0.0207073	0.264095	0.286091	0.0163678	0.198087	0.177663	0.190409	0.0697136	0.00336117	0.099142	0.100761	4.76544	10.426	5.27832	1.88819	2.36317	1.53505	-0.0728968	0.208865	2.62102	1.88447e-06	1.88723e-25	1.30373e-07	0.0590004	0.0181192	0.124773	0.941888	0.834554	0.00876677	0.00421995	0.0120844	3
MI0003762_MIMAT0003257	chr7	29720363	29720385	hsa-miR-550a-3p	MI0003762_MIMAT0003257	-	miRBase18_mature_miRNA	0.923009	0.197276	-0.808838	0.0759861	0.213422	-0.0690468	0.00106172	0.00467398	0.337581	0.309253	0.0176521	0.213672	0.189779	0.203995	0.0758161	0.00364963	0.108527	0.109755	2.98464	11.1758	-3.78542	0.400393	1.04621	-0.910713	0.290911	0.0430673	3.07577	0.00283912	5.35803e-29	0.000153448	0.688867	0.295464	0.362447	0.771119	0.965648	0.00209962	0.000227301	0.000900111	3
MI0003600_MIMAT0004800	chr7	30329430	30329453	hsa-miR-550a-5p	MI0003600_MIMAT0004800	+	miRBase18_mature_miRNA	1.61263	0.18688	-1.47087	-0.210469	-0.105282	-0.0364554	0.00161964	-0.0104679	0.182438	0.232601	0.0134317	0.164879	0.139466	0.150502	0.0578827	0.00278796	0.0825603	0.083783	6.93302	13.9133	-8.92086	-1.5091	-0.69954	-0.629814	0.580942	-0.126791	2.17751	4.11936e-12	5.2567e-44	4.6266e-19	0.131273	0.484215	0.528816	0.56128	0.899106	0.0294428	0.0105811	0.0261882	NA
MI0003600_MIMAT0003257	chr7	30329469	30329491	hsa-miR-550a-3p	MI0003600_MIMAT0003257	+	miRBase18_mature_miRNA	0.923705	0.197321	-0.808166	0.076136	0.213637	-0.0693188	0.00104181	0.00487154	0.338095	0.309253	0.0176522	0.213669	0.189781	0.203998	0.0758168	0.0036496	0.108531	0.109758	2.9869	11.1783	-3.78232	0.401178	1.04725	-0.914294	0.285458	0.0448862	3.08037	0.00281825	5.20806e-29	0.000155374	0.688289	0.294985	0.360562	0.775293	0.964198	0.00206741	0.000223122	0.000888642	3
MI0003601_MIMAT0004800	chr7	32772613	32772636	hsa-miR-550a-5p	MI0003601_MIMAT0004800	+	miRBase18_mature_miRNA	1.61129	0.186796	-1.47206	-0.210663	-0.105625	-0.0360249	0.00165421	-0.0106649	0.18168	0.232597	0.0134313	0.164884	0.139458	0.150493	0.0578806	0.00278795	0.0825539	0.0837781	6.92738	13.9075	-8.92782	-1.51058	-0.701859	-0.6224	0.59334	-0.129187	2.16859	4.28693e-12	5.70235e-44	4.34479e-19	0.130895	0.482767	0.533679	0.552954	0.89721	0.030114	0.0108903	0.0267624	NA
MI0003601_MIMAT0003257	chr7	32772652	32772674	hsa-miR-550a-3p	MI0003601_MIMAT0003257	+	miRBase18_mature_miRNA	0.916669	0.197518	-0.812233	0.0764712	0.214091	-0.0681435	0.00115849	0.00466126	0.335869	0.309524	0.017667	0.213863	0.189946	0.204169	0.0758751	0.00365273	0.1086	0.109836	2.96154	11.1801	-3.79792	0.402593	1.0486	-0.898101	0.317157	0.0429216	3.05792	0.00306103	5.10415e-29	0.000145916	0.687247	0.294364	0.369131	0.751125	0.965764	0.00222876	0.000250133	0.000968393	3
MI0006399_MIMAT0005916	chr7	34980415	34980437	hsa-miR-548n	MI0006399_MIMAT0005916	-	miRBase18_mature_miRNA	0.465291	0.124047	0.0152239	-0.183118	-0.0906046	0.0259222	-0.00181581	-0.190267	-0.0447965	0.334369	0.0181638	0.214229	0.204132	0.219673	0.082292	0.00399842	0.114459	0.11409	1.39155	6.82938	0.0710636	-0.89706	-0.412452	0.315002	-0.454131	-1.66232	-0.392641	0.164058	8.52847e-12	0.943347	0.369687	0.680008	0.75276	0.649734	0.0964488	0.694584	0.18717	0.281976	NA
MI0003602_MIMAT0004801	chr7	73605582	73605603	hsa-miR-590-3p	MI0003602_MIMAT0004801	+	miRBase18_mature_miRNA	3.56269	0.193209	-1.24748	-0.0429957	0.0165789	-0.00602196	0.00191378	-0.0706998	-0.000237293	0.228167	0.0134536	0.165872	0.138607	0.149299	0.0567403	0.00272937	0.0800926	0.0818392	15.6144	14.3611	-7.52075	-0.310198	0.111045	-0.106132	0.701182	-0.882726	-0.0028995	5.81099e-55	9.07574e-47	5.44647e-14	0.75641	0.911581	0.915478	0.48319	0.377384	0.997687	0.500275	0.597743	NA
MI0006346_MIMAT0005876	chr7	91833340	91833362	hsa-miR-1285-3p	MI0006346_MIMAT0005876	-	miRBase18_mature_miRNA	0.394719	0.145364	0.238499	0.122899	0.196761	-0.0227992	-0.00181415	0.0376794	-0.0364025	0.30795	0.0161568	0.188984	0.199009	0.211056	0.0728455	0.00353441	0.10194	0.103448	1.28176	8.99705	1.26201	0.617554	0.932269	-0.312981	-0.513284	0.369623	-0.351892	0.199926	2.31863e-19	0.206947	0.536869	0.351198	0.754295	0.607753	0.711663	0.724919	0.690417	0.770466	NA
MI0003124_MIMAT0002805	chr7	93113258	93113280	hsa-miR-489	MI0003124_MIMAT0002805	-	miRBase18_mature_miRNA	1.33539	0.150416	-0.7471	0.149256	0.329332	-0.0112184	0.0064826	-0.0495927	-0.0316817	0.290577	0.0167086	0.204476	0.178899	0.191637	0.0711925	0.00343517	0.10016	0.102366	4.59566	9.00231	-3.65372	0.834302	1.71852	-0.157578	1.88713	-0.495135	-0.309495	4.31372e-06	2.2101e-19	0.000258466	0.404111	0.0857017	0.874789	0.0591429	0.620505	0.756945	0.885494	0.922778	NA
MI0003674_MIMAT0003328	chr7	93112134	93112155	hsa-miR-653	MI0003674_MIMAT0003328	-	miRBase18_mature_miRNA	2.18486	0.177285	-0.566324	0.121688	0.33477	-0.0701858	0.00874788	-0.122662	-0.108891	0.266525	0.0155638	0.191043	0.162877	0.174987	0.0658614	0.00317246	0.0926776	0.0947282	8.19758	11.3909	-2.96439	0.747116	1.91311	-1.06566	2.75745	-1.32354	-1.14951	2.45278e-16	4.6423e-30	0.00303287	0.454993	0.0557337	0.286578	0.00582547	0.185657	0.250345	0.394232	0.504105	NA
MI0015999_MIMAT0017986	chr7	98479322	98479346	hsa-miR-3609	MI0015999_MIMAT0017986	+	miRBase18_mature_miRNA	1.35223	0.0838175	0.738001	-0.110944	-0.0319635	0.052887	0.00217178	-0.017202	0.0529026	0.309367	0.0177853	0.21421	0.188142	0.202471	0.0763327	0.00369569	0.107869	0.109552	4.37097	4.71274	3.44522	-0.589681	-0.157867	0.692848	0.587651	-0.159472	0.482899	1.23693e-05	2.4441e-06	0.000570592	0.555404	0.874562	0.488405	0.556766	0.873297	0.629167	0.727754	0.800529	NA
MI0000082_MIMAT0004498	chr7	99691232	99691253	hsa-miR-25-5p	MI0000082_MIMAT0004498	-	miRBase18_mature_miRNA	0.700558	0.176372	-1.68513	-0.041902	0.0831849	-0.0663718	0.00134513	0.235015	0.174151	0.304163	0.0172895	0.215238	0.184267	0.197641	0.0749055	0.00360668	0.107708	0.110632	2.30323	10.2011	-7.82915	-0.227398	0.420889	-0.886074	0.372954	2.18196	1.57415	0.0212658	1.96067e-24	4.91195e-15	0.820114	0.673836	0.375578	0.709182	0.0291122	0.115453	0.0933651	0.160154	NA
MI0000082_MIMAT0000081	chr7	99691193	99691215	hsa-miR-25-3p	MI0000082_MIMAT0000081	-	miRBase18_mature_miRNA	7.56269	0.199726	-1.93264	0.0550782	0.126111	-0.0372372	0.000683664	-0.0327899	0.25483	0.202462	0.0119837	0.148095	0.122905	0.132445	0.050406	0.0024242	0.0711659	0.0727534	37.3537	16.6664	-13.05	0.448138	0.952178	-0.738746	0.282016	-0.460753	3.50265	2.21033e-305	2.30061e-62	6.3522e-39	0.654054	0.341007	0.460061	0.777931	0.644976	0.000460651	3.05803e-06	2.0058e-05	3
MI0000095_MIMAT0000093	chr7	99691437	99691460	hsa-miR-93-5p	MI0000095_MIMAT0000093	-	miRBase18_mature_miRNA	6.92222	0.212331	-0.712769	0.0104591	0.120389	-0.0059176	0.00306019	-0.0736913	0.318338	0.224426	0.0132831	0.164132	0.136239	0.146815	0.0558727	0.00268715	0.0788847	0.0806422	30.8442	15.9851	-4.34264	0.0767698	0.820008	-0.105912	1.13883	-0.934164	3.94753	6.70255e-209	1.62329e-57	1.40778e-05	0.938807	0.412212	0.915652	0.254776	0.350219	7.896e-05	1.39867e-08	1.79496e-07	3
MI0000095_MIMAT0004509	chr7	99691399	99691421	hsa-miR-93-3p	MI0000095_MIMAT0004509	-	miRBase18_mature_miRNA	1.82293	0.171057	-0.622934	-0.206252	-0.107734	-0.0765167	-0.00206332	0.0967907	0.16445	0.24398	0.0140916	0.170604	0.147305	0.158751	0.0607843	0.00292228	0.0866113	0.0881539	7.47161	12.1389	-3.65133	-1.40016	-0.678635	-1.25882	-0.706064	1.11753	1.86548	7.92191e-14	6.56855e-34	0.000260881	0.161464	0.497369	0.208094	0.480148	0.263768	0.0621135	0.172511	0.265666	NA
MI0000734_MIMAT0000680	chr7	99691665	99691686	hsa-miR-106b-5p	MI0000734_MIMAT0000680	-	miRBase18_mature_miRNA	4.81318	0.206169	0.981364	0.0377677	0.126814	0.0007606	0.00194553	-0.048221	0.210025	0.204862	0.0121085	0.149403	0.124427	0.134067	0.050971	0.00245159	0.0719858	0.0735597	23.4947	17.0268	6.56856	0.303533	0.945897	0.0149222	0.79358	-0.669868	2.85517	4.62243e-122	5.20112e-65	5.08042e-11	0.761484	0.344201	0.988094	0.42744	0.502942	0.00430143	7.07803e-05	0.000310448	NA
MI0000734_MIMAT0004672	chr7	99691624	99691646	hsa-miR-106b-3p	MI0000734_MIMAT0004672	-	miRBase18_mature_miRNA	5.33178	0.186457	-1.43795	0.031843	0.113837	-0.0380722	0.0019428	0.0259108	0.333901	0.225836	0.0133601	0.165067	0.137104	0.147744	0.0562122	0.0027035	0.0793925	0.0811464	23.609	13.9563	-8.7113	0.232255	0.770503	-0.677294	0.718625	0.326363	4.1148	3.11194e-123	2.87947e-44	3.00416e-18	0.81634	0.441002	0.498219	0.472372	0.744149	3.87508e-05	2.00855e-06	1.36463e-05	3
MI0006402_MIMAT0005919	chr7	102046194	102046216	hsa-miR-548o-3p	MI0006402_MIMAT0005919	-	miRBase18_mature_miRNA	2.36803	0.190945	-1.26471	-0.297478	-0.20871	-0.064306	-9.97424e-05	0.0300427	0.102415	0.181363	0.0105298	0.128569	0.108631	0.117232	0.0453624	0.00218151	0.0643968	0.0655941	13.0569	18.1337	-9.83679	-2.73841	-1.78031	-1.41761	-0.0457217	0.466524	1.56135	5.80705e-39	1.72737e-73	7.81622e-23	0.00617364	0.075025	0.156306	0.963532	0.64084	0.118441	0.220322	0.323211	NA
MI0003604_MIMAT0003260	chr7	126698201	126698223	hsa-miR-592	MI0003604_MIMAT0003260	-	miRBase18_mature_miRNA	1.33024	0.244865	-1.85911	0.486872	0.978804	0.0218792	0.00553545	-1.27671	-0.721857	0.574052	0.0336016	0.413728	0.353455	0.379329	0.141738	0.00681134	0.198436	0.202192	2.31728	7.28731	-4.49356	1.37747	2.58036	0.154364	0.812682	-6.43384	-3.57015	0.0204886	3.16211e-13	7.00434e-06	0.168368	0.00986986	0.877322	0.4164	1.24417e-10	0.000356771	1.03999e-09	2.32489e-08	4
MI0000252_MIMAT0000242	chr7	127847928	127847949	hsa-miR-129-5p	MI0000252_MIMAT0000242	+	miRBase18_mature_miRNA	0.048945	0.128503	1.31691	0.167618	0.544169	-0.239348	-0.00255949	0.728301	0.668735	0.46984	0.026487	0.317715	0.292563	0.312214	0.113878	0.00548115	0.167948	0.171688	0.104174	4.85155	4.14495	0.572929	1.74293	-2.1018	-0.466963	4.33646	3.89505	0.917032	1.22497e-06	3.39889e-05	0.566693	0.0813452	0.0355704	0.640527	1.44798e-05	9.81773e-05	9.19338e-05	0.000398188	1
MI0000098_MIMAT0000095	chr7	129414578	129414601	hsa-miR-96-5p	MI0000098_MIMAT0000095	-	miRBase18_mature_miRNA	2.89172	0.232348	-0.425768	-0.219121	-0.329662	-0.250845	0.0111561	0.243742	0.203684	0.326469	0.0192685	0.237516	0.197974	0.213391	0.0812076	0.00390837	0.114786	0.117275	8.85756	12.0584	-1.79259	-1.10681	-1.54487	-3.08894	2.85441	2.12344	1.73681	8.17836e-19	1.75071e-33	0.073039	0.268374	0.122377	0.00200875	0.00431167	0.0337167	0.0824205	0.111573	0.186969	NA
MI0000272_MIMAT0000259	chr7	129410286	129410310	hsa-miR-182-5p	MI0000272_MIMAT0000259	-	miRBase18_mature_miRNA	7.9319	0.190158	-0.745187	0.035752	0.0273851	-0.10105	0.00231992	0.283452	0.249013	0.227498	0.0134659	0.166405	0.138102	0.148822	0.0566395	0.00272402	0.0799654	0.0817512	34.8657	14.1215	-4.47816	0.25888	0.184012	-1.78409	0.851654	3.54468	3.04599	2.45817e-266	2.80092e-45	7.52874e-06	0.795728	0.854004	0.0744087	0.394406	0.000393084	0.00231917	0.00224846	0.00701883	3
MI0000273_MIMAT0000261	chr7	129414806	129414828	hsa-miR-183-5p	MI0000273_MIMAT0000261	-	miRBase18_mature_miRNA	6.08216	0.216566	-0.321618	-0.0945757	-0.108022	-0.0630236	0.00222652	0.341409	0.158741	0.221896	0.0131309	0.162219	0.134701	0.145154	0.0552396	0.0026568	0.077999	0.0797422	27.4099	16.4928	-1.98262	-0.702117	-0.744193	-1.14091	0.838048	4.3771	1.99068	2.08954e-165	4.13035e-61	0.0474098	0.482606	0.45676	0.253906	0.402004	1.2027e-05	0.0465162	6.31988e-05	0.000280749	1
MI0000273_MIMAT0004560	chr7	129414767	129414789	hsa-miR-183-3p	MI0000273_MIMAT0004560	-	miRBase18_mature_miRNA	-0.531373	0.209651	-0.350531	-0.25302	-0.214397	-0.251524	0.0099435	0.331679	0.396302	0.421221	0.0233475	0.276976	0.251279	0.271543	0.102937	0.00501124	0.150031	0.151104	-1.26151	8.97961	-1.26556	-1.00693	-0.78955	-2.44347	1.98424	2.21075	2.62271	0.207126	2.71739e-19	0.20567	0.313968	0.429791	0.0145469	0.0472291	0.0270535	0.00872333	0.0288765	0.0625357	3
MI0000816_MIMAT0000765	chr7	130135966	130135989	hsa-miR-335-5p	MI0000816_MIMAT0000765	+	miRBase18_mature_miRNA	6.47266	0.220314	-1.93941	-0.247176	-0.0496876	-0.00457498	0.00398599	-0.354659	-0.117162	0.216952	0.0128409	0.158676	0.131689	0.141909	0.0540168	0.00259787	0.0762511	0.0779491	29.8346	17.1573	-12.2224	-1.87697	-0.350137	-0.0846955	1.53433	-4.6512	-1.50306	1.39137e-195	5.54705e-66	2.35869e-34	0.0605218	0.726236	0.932503	0.124947	3.30002e-06	0.132823	3.43991e-06	2.18702e-05	4
MI0000816_MIMAT0004703	chr7	130136002	130136024	hsa-miR-335-3p	MI0000816_MIMAT0004703	+	miRBase18_mature_miRNA	5.63003	0.213578	-1.67603	-0.118536	0.0216499	0.019434	0.000893603	-0.106076	-0.0910408	0.19987	0.0118256	0.146097	0.121336	0.130739	0.0497579	0.00239305	0.0702357	0.0718065	28.1684	18.0607	-11.472	-0.976929	0.165596	0.390571	0.373417	-1.51029	-1.26786	1.42517e-174	6.49552e-73	1.82355e-30	0.328604	0.868475	0.696115	0.708838	0.130969	0.204847	0.297897	0.40424	NA
MI0000087_MIMAT0004503	chr7	130561544	130561566	hsa-miR-29a-5p	MI0000087_MIMAT0004503	-	miRBase18_mature_miRNA	1.57225	0.177809	1.64526	0.0317689	0.171405	-0.0245995	-0.0019063	-0.00744901	0.0424171	0.25225	0.0143262	0.170674	0.156111	0.167195	0.0618817	0.00297877	0.0872659	0.0888118	6.2329	12.4114	9.63974	0.203502	1.02518	-0.397524	-0.639962	-0.08536	0.477607	4.57866e-10	2.26597e-35	5.43247e-22	0.838743	0.305278	0.690981	0.522198	0.931975	0.63293	0.780704	0.841412	NA
MI0000087_MIMAT0000086	chr7	130561506	130561528	hsa-miR-29a-3p	MI0000087_MIMAT0000086	-	miRBase18_mature_miRNA	7.99914	0.189068	0.0763775	0.014715	0.0821414	-0.0194476	0.00167874	-0.0213753	0.0343753	0.154456	0.00914178	0.11296	0.0937653	0.101042	0.0384534	0.00184938	0.0542881	0.0555	51.7892	20.6818	0.676144	0.156934	0.81294	-0.505745	0.90773	-0.393738	0.619375	0	5.05366e-95	0.498949	0.875297	0.416253	0.613035	0.364021	0.693774	0.535669	0.464851	0.571173	NA
MI0000105_MIMAT0004514	chr7	130562265	130562289	hsa-miR-29b-1-5p	MI0000105_MIMAT0004514	-	miRBase18_mature_miRNA	0.868822	0.198087	-0.129071	0.251686	0.171667	-0.0708456	-0.00217331	-0.0534653	0.098746	0.314993	0.0176448	0.210996	0.197222	0.211591	0.0765343	0.00368047	0.108515	0.109646	2.75823	11.2264	-0.611721	1.27616	0.811318	-0.925672	-0.590498	-0.492698	0.900585	0.00581158	3.02542e-29	0.540722	0.201901	0.417183	0.354617	0.554857	0.622226	0.367809	0.245695	0.346775	NA
MI0000105_MIMAT0000100	chr7	130562225	130562248	hsa-miR-29b-3p	MI0000105_MIMAT0000100	-	miRBase18_mature_miRNA	5.61596	0.197773	0.640009	0.0311439	0.0852401	-0.0248586	-0.000151754	0.0419039	0.0285077	0.195328	0.0115523	0.142633	0.118619	0.127809	0.0486148	0.00233812	0.0686362	0.0701655	28.7514	17.1197	4.48709	0.262554	0.666933	-0.511338	-0.0649044	0.610522	0.406292	8.69997e-182	1.05791e-65	7.22034e-06	0.792895	0.504815	0.609114	0.94825	0.541516	0.684528	0.831023	0.884637	NA
MI0003125_MIMAT0002806	chr7	136587988	136588010	hsa-miR-490-3p	MI0003125_MIMAT0002806	+	miRBase18_mature_miRNA	2.0826	0.258333	-3.42426	-0.0258339	0.226438	0.013904	0.000594585	-0.402725	-0.0499362	0.395401	0.0234114	0.292735	0.239954	0.258373	0.0984867	0.00473086	0.138906	0.141839	5.26704	11.0345	-11.6975	-0.107662	0.8764	0.141177	0.125682	-2.89927	-0.352062	1.3864e-07	2.60468e-28	1.3131e-31	0.914264	0.380812	0.88773	0.899984	0.00374032	0.724792	0.0021141	0.0066479	4
MI0003760_MIMAT0003880	chr7	150935534	150935557	hsa-miR-671-5p	MI0003760_MIMAT0003880	+	miRBase18_mature_miRNA	1.8015	0.154247	1.4724	0.0644169	0.0653265	-0.125396	-0.00341866	0.0919404	0.00224203	0.254238	0.0144713	0.173047	0.157462	0.168892	0.0625681	0.00300667	0.0882784	0.0900082	7.08587	10.6588	8.50872	0.409095	0.386794	-2.00416	-1.13703	1.04148	0.0249091	1.38169e-12	1.58644e-26	1.75867e-17	0.68247	0.698908	0.045053	0.255528	0.297652	0.980127	0.395697	0.505006	NA
MI0003760_MIMAT0004819	chr7	150935573	150935594	hsa-miR-671-3p	MI0003760_MIMAT0004819	+	miRBase18_mature_miRNA	3.74568	0.174931	-3.44749	0.0373194	0.0831263	-0.0822003	-0.00167759	0.208071	0.110332	0.197426	0.011736	0.149807	0.119236	0.128491	0.0493035	0.00236485	0.0698978	0.0717665	18.9726	14.9055	-23.0128	0.312989	0.646943	-1.66723	-0.709385	2.97678	1.53738	2.87315e-80	3.0352e-50	3.47055e-117	0.754289	0.517669	0.0954689	0.478086	0.0029129	0.1242	0.0113784	0.0277648	NA
MI0000464_MIMAT0000439	chr7	157367040	157367062	hsa-miR-153	MI0000464_MIMAT0000439	-	miRBase18_mature_miRNA	2.6297	0.195655	-1.85958	0.213961	0.296726	-0.0693316	0.000839946	0.192403	-0.0295733	0.258662	0.015178	0.187705	0.157959	0.169778	0.0640796	0.00308118	0.0904956	0.0927238	10.1666	12.8907	-9.90691	1.35454	1.74773	-1.08196	0.272606	2.1261	-0.318939	2.79609e-24	5.07608e-38	3.88492e-23	0.175564	0.0805103	0.27927	0.785156	0.0334948	0.749773	0.0060309	0.0162623	NA
MI0003610_MIMAT0003266	chr8	10892730	10892752	hsa-miR-598	MI0003610_MIMAT0003266	-	miRBase18_mature_miRNA	4.02465	0.19574	1.75939	-0.119719	-0.0278747	0.112822	-4.91652e-05	-0.210718	-0.108392	0.189142	0.0111486	0.136898	0.11493	0.123783	0.0470443	0.00226343	0.0663158	0.067739	21.2785	17.5574	12.8518	-1.04167	-0.22519	2.3982	-0.0217216	-3.17749	-1.60014	1.79538e-100	5.21724e-69	8.40662e-38	0.297563	0.821831	0.016476	0.98267	0.00148555	0.109568	0.00546596	0.014972	NA
MI0000542_MIMAT0000510	chr8	22102487	22102509	hsa-miR-320a	MI0000542_MIMAT0000510	-	miRBase18_mature_miRNA	5.97614	0.197655	-0.72906	0.0770464	0.146103	-0.0122924	-0.0024574	0.13199	0.0977241	0.164284	0.00971679	0.119999	0.0997716	0.107499	0.0408878	0.00196642	0.057737	0.0590268	36.3769	20.3416	-6.07554	0.772228	1.35911	-0.300638	-1.24968	2.28606	1.65559	9.87151e-290	5.51149e-92	1.23572e-09	0.439979	0.17411	0.763691	0.211416	0.022251	0.0978052	0.0797975	0.140712	NA
MI0016013_MIMAT0018003	chr8	27559206	27559228	hsa-miR-3622a-5p	MI0016013_MIMAT0018003	+	miRBase18_mature_miRNA	-0.807385	0.181675	-0.61744	0.636798	0.923404	-0.0631041	0.00173347	0.517258	0.0733297	0.377135	0.0186656	0.222399	0.261395	0.271268	0.0828189	0.00401642	0.118929	0.12467	-2.14084	9.73316	-2.77627	2.43615	3.40403	-0.761953	0.431595	4.34929	0.588192	0.0322871	2.17732e-22	0.00549864	0.0148444	0.000663999	0.446088	0.666036	1.36579e-05	0.556403	5.68689e-07	4.45224e-06	1
MI0002470_MIMAT0002177	chr8	41518001	41518023	hsa-miR-486-5p	MI0002470_MIMAT0002177	-	miRBase18_mature_miRNA	10.0297	0.242406	-4.45375	0.0542742	0.0446919	-0.00986804	-0.00332002	-0.128726	0.592199	0.393702	0.023305	0.288008	0.238992	0.257545	0.0980211	0.0047142	0.138386	0.141477	25.4754	10.4014	-15.464	0.227096	0.17353	-0.100673	-0.70426	-0.930194	4.18583	3.69312e-143	2.44197e-25	6.0712e-54	0.820349	0.862235	0.91981	0.481271	0.352271	2.84126e-05	3.11063e-09	5.01318e-08	3
MI0002470_MIMAT0004762	chr8	41517960	41517981	hsa-miR-486-3p	MI0002470_MIMAT0004762	-	miRBase18_mature_miRNA	2.41216	0.220882	-2.3913	-0.129589	0.0239519	-0.0777789	0.00228976	0.0281097	0.595163	0.35753	0.0211211	0.261454	0.216562	0.233496	0.0889688	0.00427799	0.12627	0.128771	6.74674	10.4579	-9.14616	-0.598391	0.102579	-0.874227	0.535241	0.222616	4.62187	1.51204e-11	1.34831e-25	5.89947e-20	0.549579	0.918297	0.381995	0.592483	0.823834	3.8029e-06	4.66364e-08	4.68391e-07	3
MI0017289_MIMAT0019729	chr8	92217721	92217743	hsa-miR-4661-5p	MI0017289_MIMAT0019729	+	miRBase18_mature_miRNA	-0.0418488	0.180123	-1.17363	-0.264792	-0.290724	-0.0993506	0.00295602	0.138148	-0.087028	0.407816	0.0227259	0.276685	0.242192	0.261174	0.10164	0.00491679	0.142765	0.146885	-0.102617	7.92586	-4.24176	-1.09332	-1.11314	-0.977474	0.60121	0.967662	-0.59249	0.918267	2.26579e-15	2.21772e-05	0.274254	0.265646	0.328335	0.5477	0.333213	0.553522	0.153695	0.24207	NA
MI0003840_MIMAT0018926	chr8	94928306	94928326	hsa-miR-378d	MI0003840_MIMAT0018926	-	miRBase18_mature_miRNA	2.24564	0.17627	1.90563	-0.272581	-0.305012	-0.0634985	0.00113636	0.0398992	0.0808403	0.213491	0.0123474	0.14821	0.12878	0.139075	0.0531268	0.00256249	0.0752317	0.0764028	10.5187	14.2759	12.8577	-2.11664	-2.19315	-1.19523	0.44346	0.530351	1.05808	7.08818e-26	3.09234e-46	7.78918e-38	0.0342902	0.0282966	0.231999	0.657433	0.595868	0.290019	0.553999	0.649613	NA
MI0019280_MIMAT0022468	chr8	103137710	103137732	hsa-miR-5680	MI0019280_MIMAT0022468	+	miRBase18_mature_miRNA	0.0111063	0.175962	-0.701945	0.462206	0.479221	0.111726	0.00230748	-0.332536	-0.152103	0.344905	0.018194	0.217502	0.226215	0.239642	0.0801205	0.00388096	0.110887	0.11154	0.032201	9.67141	-3.22731	2.04322	1.99974	1.39447	0.594564	-2.99886	-1.36367	0.974312	3.98828e-22	0.00124961	0.0410306	0.0455288	0.163175	0.552135	0.00270988	0.172673	0.00996284	0.0249251	4
MI0003612_MIMAT0003251	chr8	105496611	105496633	hsa-miR-548a-3p	MI0003612_MIMAT0003251	-	miRBase18_mature_miRNA	0.200976	0.138868	0.833864	0.120982	0.0541579	0.0731336	-0.0024752	-0.0301207	-0.0139491	0.326804	0.0167143	0.192708	0.212805	0.226971	0.0761206	0.00373941	0.107047	0.106473	0.614975	8.30832	4.32709	0.568509	0.238611	0.96076	-0.661923	-0.281378	-0.131011	0.538571	9.70673e-17	1.51093e-05	0.569689	0.811407	0.336673	0.50802	0.778421	0.895767	0.959663	0.970871	NA
MI0017290_MIMAT0019731	chr8	125834231	125834253	hsa-miR-4662a-5p	MI0017290_MIMAT0019731	+	miRBase18_mature_miRNA	1.47184	0.204262	-2.09067	0.0480426	0.115306	-0.117436	0.00570843	-0.218382	-0.104638	0.280531	0.0162682	0.201867	0.171216	0.183998	0.0693647	0.00333464	0.0973225	0.0992672	5.24663	12.5559	-10.3567	0.280596	0.62667	-1.69302	1.71186	-2.2439	-1.05411	1.54904e-07	3.68991e-36	3.90298e-25	0.77902	0.530875	0.0904508	0.086923	0.0248388	0.291834	0.0669569	0.121152	NA
MI0000255_MIMAT0000245	chr8	135817161	135817183	hsa-miR-30d-5p	MI0000255_MIMAT0000245	-	miRBase18_mature_miRNA	10.6808	0.223323	-0.970572	-0.0203199	0.137909	0.0586954	0.000800573	-0.370156	-0.0614762	0.191544	0.0113382	0.140116	0.116275	0.125301	0.0476891	0.00229354	0.0673268	0.0688306	55.7619	19.6965	-6.9269	-0.174757	1.10062	1.23079	0.349055	-5.4979	-0.893152	0	2.312e-86	4.30167e-12	0.861271	0.271062	0.2184	0.727048	3.8434e-08	0.371776	1.88671e-09	3.43946e-08	4
MI0000255_MIMAT0004551	chr8	135817121	135817143	hsa-miR-30d-3p	MI0000255_MIMAT0004551	-	miRBase18_mature_miRNA	5.22639	0.222032	-2.271	0.00207193	0.179492	0.0671496	-0.000978392	-0.346863	-0.0978729	0.195633	0.0115736	0.143067	0.118806	0.128001	0.0486996	0.00234182	0.0687278	0.0702451	26.7153	19.1843	-15.8737	0.0174396	1.40227	1.37885	-0.417791	-5.04692	-1.3933	3.12819e-157	5.00631e-82	9.6443e-57	0.986086	0.160835	0.16794	0.6761	4.48997e-07	0.163528	2.4374e-07	2.13812e-06	4
MI0000441_MIMAT0000420	chr8	135812812	135812834	hsa-miR-30b-5p	MI0000441_MIMAT0000420	-	miRBase18_mature_miRNA	8.78877	0.220755	-2.01428	-0.0133938	0.121123	0.0554545	0.00213599	-0.396326	-0.0942304	0.203339	0.0120363	0.148743	0.123436	0.133018	0.0506257	0.00243477	0.071472	0.0730678	43.2222	18.3407	-13.542	-0.108508	0.910578	1.09538	0.877286	-5.54519	-1.28963	0	3.91455e-75	8.8374e-42	0.913593	0.362518	0.273349	0.380331	2.93637e-08	0.197179	5.31434e-09	7.67258e-08	4
MI0000441_MIMAT0004589	chr8	135812774	135812796	hsa-miR-30b-3p	MI0000441_MIMAT0004589	-	miRBase18_mature_miRNA	2.34564	0.208147	-0.692332	-0.103101	0.061008	-0.00421832	-0.000396512	-0.221691	-0.0352671	0.235724	0.0137542	0.167413	0.14362	0.154463	0.0585461	0.00281383	0.0823445	0.0838756	9.9508	15.1334	-4.13546	-0.717876	0.394967	-0.0720514	-0.140915	-2.69224	-0.420468	2.50167e-23	9.75633e-52	3.54245e-05	0.472834	0.692867	0.942561	0.887937	0.00709735	0.674143	0.00646296	0.0171603	NA
MI0000809_MIMAT0004697	chr8	141742721	141742742	hsa-miR-151a-5p	MI0000809_MIMAT0004697	-	miRBase18_mature_miRNA	8.05391	0.197915	-2.15146	0.111028	0.191725	0.000170985	-0.00088409	-0.0345682	-0.00574866	0.146132	0.00864944	0.106895	0.0887132	0.0955974	0.0363815	0.0017497	0.0513632	0.052511	55.1138	22.8818	-20.1268	1.25153	2.00555	0.00469979	-0.50528	-0.673015	-0.109475	0	7.05477e-116	4.29712e-90	0.21074	0.0449047	0.99625	0.613362	0.500938	0.912825	0.719705	0.792934	NA
MI0000809_MIMAT0000757	chr8	141742685	141742706	hsa-miR-151a-3p	MI0000809_MIMAT0000757	-	miRBase18_mature_miRNA	8.40399	0.202486	-0.829183	0.120693	0.192495	0.00485255	-0.000566568	0.00308837	-0.0203314	0.133089	0.00787722	0.0973381	0.0807962	0.0870661	0.0331337	0.00159352	0.0467775	0.0478224	63.1457	25.7053	-8.51859	1.4938	2.2109	0.146454	-0.355544	0.0660224	-0.425143	0	1.01961e-145	1.6151e-17	0.135228	0.0270425	0.883563	0.722182	0.94736	0.670732	0.81818	0.873387	NA
MI0000739_MIMAT0000099	chr9	4850344	4850365	hsa-miR-101-3p	MI0000739_MIMAT0000099	+	miRBase18_mature_miRNA	8.44992	0.191935	1.63168	0.0236864	0.0647976	0.0544393	0.00100491	-0.185153	-0.0159634	0.185476	0.0109785	0.135663	0.112594	0.121334	0.0461775	0.00222086	0.0651924	0.0666476	45.558	17.4828	12.0274	0.210369	0.534042	1.17891	0.452488	-2.84011	-0.23952	0	1.93657e-68	2.54914e-33	0.83338	0.593313	0.238433	0.650917	0.00450986	0.810703	0.00186845	0.00599463	NA
MI0003126_MIMAT0002807	chr9	20716118	20716140	hsa-miR-491-5p	MI0003126_MIMAT0002807	+	miRBase18_mature_miRNA	1.04091	0.129849	0.312845	-0.165428	-0.100159	-0.0127048	-0.000810223	0.20732	0.0833616	0.269409	0.0150109	0.177788	0.163912	0.176009	0.0662121	0.00321398	0.0944902	0.0963517	3.86368	8.65034	1.75966	-1.00925	-0.569058	-0.19188	-0.252093	2.19409	0.86518	0.000111691	5.13454e-18	0.0784663	0.312854	0.569317	0.847836	0.800969	0.0282289	0.38694	0.0657303	0.119666	NA
MI0000089_MIMAT0000089	chr9	21512156	21512177	hsa-miR-31-5p	MI0000089_MIMAT0000089	-	miRBase18_mature_miRNA	3.3106	0.20287	-2.23426	0.394076	0.331089	-0.137502	0.00523145	0.653806	0.0108894	0.441071	0.0260747	0.32237	0.26798	0.288669	0.109708	0.00527668	0.154934	0.158473	7.50583	7.78032	-6.93073	1.47054	1.14695	-1.25334	0.991427	4.21991	0.0687143	6.10391e-14	7.234e-15	4.18675e-12	0.141415	0.251402	0.210081	0.321477	2.44402e-05	0.945217	9.67455e-08	9.4429e-07	2
MI0000089_MIMAT0004504	chr9	21512119	21512141	hsa-miR-31-3p	MI0000089_MIMAT0004504	-	miRBase18_mature_miRNA	-0.500519	0.14729	0.395462	0.324228	0.188938	-0.219246	0.00686795	0.857759	0.177278	0.590638	0.0334414	0.406339	0.366285	0.391828	0.143049	0.0069256	0.205532	0.211108	-0.84742	4.40444	0.973232	0.88518	0.482197	-1.53266	0.991675	4.17337	0.839751	0.396761	1.06058e-05	0.330438	0.37606	0.629666	0.125361	0.321356	3.00132e-05	0.401048	2.62326e-06	1.748e-05	2
MI0005564_MIMAT0004953	chr9	28888922	28888943	hsa-miR-873-5p	MI0005564_MIMAT0004953	-	miRBase18_mature_miRNA	1.15944	0.157508	-2.15509	0.157817	0.418312	-0.0196571	0.00836318	-0.555897	-0.178564	0.351269	0.0204217	0.256386	0.215087	0.230797	0.0866669	0.00416908	0.121003	0.123046	3.30072	7.71281	-8.40563	0.733735	1.81247	-0.226813	2.006	-4.59409	-1.4512	0.000964368	1.2308e-14	4.25574e-17	0.46311	0.0699141	0.820569	0.0448563	4.34648e-06	0.146725	5.92498e-06	3.52878e-05	4
MI0005564_MIMAT0022717	chr9	28888886	28888908	hsa-miR-873-3p	MI0005564_MIMAT0022717	-	miRBase18_mature_miRNA	-0.353111	0.204152	-3.18783	0.214297	0.493437	0.110576	0.0063309	-0.307354	0.0202217	0.445665	0.0254425	0.339304	0.273364	0.291977	0.108617	0.00522503	0.152582	0.155743	-0.792325	8.02407	-9.3952	0.783926	1.68999	1.01804	1.21165	-2.01435	0.12984	0.428171	1.02298e-15	5.71103e-21	0.433083	0.0910307	0.30866	0.225647	0.0439728	0.896693	0.0225117	0.0506514	4
MI0006359_MIMAT0005887	chr9	69002238	69002260	hsa-miR-1299	MI0006359_MIMAT0005887	-	miRBase18_mature_miRNA	0.596435	0.0940554	1.84091	1.08039	1.15383	-0.104381	0.00114674	0.0671334	0.149255	0.558468	0.0320374	0.39281	0.351921	0.3761	0.135389	0.00651191	0.191351	0.195386	1.06798	2.9358	4.68652	3.06998	3.06787	-0.770967	0.176099	0.350839	0.7639	0.285528	0.00332685	2.77884e-06	0.00214073	0.00215589	0.440727	0.860216	0.725709	0.444927	0.75046	0.817718	NA
MI0000284_MIMAT0000265	chr9	73424946	73424968	hsa-miR-204-5p	MI0000284_MIMAT0000265	-	miRBase18_mature_miRNA	4.28294	0.154781	-2.82754	0.499701	0.457231	0.0298637	-0.000849781	0.269051	0.0576105	0.237553	0.014047	0.174537	0.1444	0.155516	0.0590761	0.00284033	0.083477	0.0854303	18.0294	11.0188	-16.2003	3.46054	2.94008	0.505512	-0.299184	3.22306	0.674357	1.14442e-72	3.10079e-28	5.02123e-59	0.000539101	0.00328127	0.613199	0.764799	0.0012683	0.500084	0.000734409	0.00248266	1
MI0000263_MIMAT0000252	chr9	86584726	86584749	hsa-miR-7-5p	MI0000263_MIMAT0000252	-	miRBase18_mature_miRNA	4.60588	0.206808	-1.85176	0.148144	0.216305	0.0187263	0.000292962	0.0983375	0.149877	0.178898	0.0105679	0.130575	0.108714	0.117104	0.044487	0.00213965	0.0628569	0.0642572	25.7458	19.5694	-14.1816	1.3627	1.84712	0.420938	0.136921	1.56447	2.33246	3.58829e-146	2.82164e-85	1.19116e-45	0.172977	0.0647295	0.6738	0.891093	0.117708	0.0196766	0.0718151	0.12761	NA
MI0000263_MIMAT0004553	chr9	86584685	86584707	hsa-miR-7-1-3p	MI0000263_MIMAT0004553	-	miRBase18_mature_miRNA	2.54176	0.190312	-1.14559	0.15764	0.226465	0.0397902	-0.00072858	0.03071	0.0339654	0.174302	0.0100666	0.123174	0.107247	0.115041	0.0428716	0.00206354	0.0606219	0.0619519	14.5825	18.9052	-9.30057	1.46988	1.96856	0.928127	-0.353073	0.506583	0.548254	3.6324e-48	1.03323e-79	1.39699e-20	0.141595	0.0490034	0.353342	0.724034	0.612447	0.583518	0.846369	0.896841	NA
MI0000060_MIMAT0000062	chr9	96938243	96938265	hsa-let-7a-5p	MI0000060_MIMAT0000062	+	miRBase18_mature_miRNA	11.4625	0.193361	-0.652162	0.0602926	0.10741	-0.00983898	-5.64213e-05	-0.0438163	0.013681	0.124178	0.00735058	0.0908375	0.0753814	0.0812331	0.0309169	0.00148691	0.0436481	0.044623	92.3067	26.3055	-7.17944	0.799835	1.32225	-0.31824	-0.0379454	-1.00385	0.30659	0	1.65753e-152	6.9998e-13	0.423807	0.186086	0.750303	0.969731	0.315449	0.759155	0.260889	0.362317	NA
MI0000060_MIMAT0004481	chr9	96938294	96938315	hsa-let-7a-3p	MI0000060_MIMAT0004481	+	miRBase18_mature_miRNA	4.78979	0.201842	-1.44762	0.0387766	0.129506	0.0302736	0.00151942	-0.00681871	-0.010117	0.178474	0.0105452	0.130208	0.108422	0.116793	0.044397	0.00213547	0.0626782	0.0640799	26.8375	19.1406	-11.1177	0.357645	1.10885	0.681883	0.711516	-0.108789	-0.157881	1.17962e-158	1.15866e-81	1.02902e-28	0.720609	0.267495	0.495313	0.476765	0.91337	0.874551	0.987787	0.989672	NA
MI0000065_MIMAT0000065	chr9	96941122	96941144	hsa-let-7d-5p	MI0000065_MIMAT0000065	+	miRBase18_mature_miRNA	7.5442	0.199952	-0.88627	-0.00251602	0.19044	-0.0651905	4.12527e-05	-0.0179351	0.0649355	0.170607	0.0100975	0.124769	0.103572	0.111609	0.0424743	0.00204273	0.059965	0.0613039	44.2199	19.802	-7.10327	-0.0242925	1.70633	-1.53482	0.0201949	-0.299093	1.05924	0	2.85918e-87	1.21843e-12	0.980619	0.0879475	0.124828	0.983888	0.764869	0.28949	0.236411	0.337105	NA
MI0000065_MIMAT0004484	chr9	96941176	96941198	hsa-let-7d-3p	MI0000065_MIMAT0004484	+	miRBase18_mature_miRNA	5.72781	0.183229	-1.58533	-0.134502	-0.0102441	0.0304137	0.00103976	-0.0065136	0.0983942	0.184858	0.0109373	0.135149	0.112201	0.120905	0.0460212	0.0022134	0.0649839	0.0664311	30.9849	16.7526	-11.7303	-1.19876	-0.0847286	0.660862	0.469757	-0.100234	1.48115	8.60614e-211	5.42248e-63	8.91644e-32	0.23062	0.932477	0.508701	0.638529	0.920158	0.138568	0.118419	0.196797	NA
MI0000067_MIMAT0000067	chr9	96938634	96938656	hsa-let-7f-5p	MI0000067_MIMAT0000067	+	miRBase18_mature_miRNA	10.589	0.195709	-0.0862333	0.0108817	0.0901821	-0.00357714	0.000104158	-0.122277	-0.00674586	0.141917	0.00840058	0.103812	0.0861498	0.0928374	0.0353333	0.00169931	0.0498831	0.0509973	74.6143	23.2971	-0.830664	0.126311	0.971399	-0.10124	0.0612945	-2.45128	-0.132279	0	4.74548e-120	0.406164	0.899485	0.33135	0.91936	0.951125	0.0142351	0.894764	0.0071354	0.0187304	NA
MI0000067_MIMAT0004486	chr9	96938690	96938712	hsa-let-7f-1-3p	MI0000067_MIMAT0004486	+	miRBase18_mature_miRNA	3.49424	0.198816	-1.05601	-0.0833139	-0.0117064	0.0232789	0.00174701	0.0104416	0.0329053	0.156562	0.00918589	0.112784	0.0951157	0.102397	0.0388733	0.00187124	0.0549164	0.0561047	22.3185	21.6436	-9.36319	-0.875921	-0.114324	0.598841	0.933612	0.190137	0.586498	2.44158e-110	6.98777e-104	7.73633e-21	0.381073	0.908981	0.549279	0.350504	0.849202	0.557541	0.814636	0.871716	NA
MI0000080_MIMAT0000079	chr9	97848308	97848330	hsa-miR-24-1-5p	MI0000080_MIMAT0000079	+	miRBase18_mature_miRNA	2.35656	0.158655	0.348609	0.0425713	0.0978011	-0.0755451	-0.000958697	0.0555405	-0.000883	0.169406	0.00960354	0.115036	0.104797	0.112292	0.0415703	0.00200135	0.0585986	0.0597594	13.9107	16.5205	3.03043	0.406227	0.87095	-1.81728	-0.479026	0.947813	-0.0147759	5.45762e-44	2.61234e-61	0.00244205	0.684576	0.383781	0.0691736	0.63192	0.343225	0.988211	0.434688	0.543753	NA
MI0000080_MIMAT0000080	chr9	97848345	97848367	hsa-miR-24-3p	MI0000080_MIMAT0000080	+	miRBase18_mature_miRNA	8.27318	0.196031	1.34129	0.0589456	0.0834735	-0.0125016	0.000686579	0.0441817	-0.0655044	0.136269	0.0080653	0.0996572	0.0827266	0.0891464	0.0339254	0.00163161	0.0478949	0.0489648	60.712	24.3055	13.4591	0.712535	0.936364	-0.368504	0.420798	0.922472	-1.33779	0	1.71485e-130	2.72378e-41	0.476134	0.349086	0.712498	0.673903	0.356282	0.180966	0.0219664	0.0497474	NA
MI0000439_MIMAT0004587	chr9	97847508	97847530	hsa-miR-23b-5p	MI0000439_MIMAT0004587	+	miRBase18_mature_miRNA	0.869363	0.150695	0.236068	0.0422337	0.0879815	-0.0107834	0.000368007	0.0424925	0.0145642	0.250824	0.0135207	0.158876	0.157609	0.168286	0.0602339	0.00292612	0.0849347	0.0859928	3.46602	11.1455	1.48587	0.267964	0.522809	-0.179026	0.125766	0.500296	0.169366	0.000528219	7.53424e-29	0.137315	0.788727	0.601107	0.857918	0.899917	0.616867	0.865509	0.864036	0.91277	NA
MI0000439_MIMAT0000418	chr9	97847546	97847567	hsa-miR-23b-3p	MI0000439_MIMAT0000418	+	miRBase18_mature_miRNA	8.63243	0.183727	-1.17484	0.00604063	0.0869701	0.014505	0.00048419	0.131019	0.0395495	0.160613	0.00950689	0.117482	0.0975003	0.105068	0.0399874	0.00192315	0.0564543	0.0577157	53.7467	19.3257	-10.0001	0.061955	0.82775	0.362738	0.251769	2.3208	0.685248	0	3.26549e-83	1.52182e-23	0.950599	0.407812	0.7168	0.801219	0.0202976	0.493188	0.0346027	0.0717955	NA
MI0000440_MIMAT0004588	chr9	97847744	97847766	hsa-miR-27b-5p	MI0000440_MIMAT0004588	+	miRBase18_mature_miRNA	3.56196	0.181341	0.139162	0.0458227	0.0908364	-0.0559739	-0.000869473	0.13125	-0.00100798	0.174199	0.0102118	0.125141	0.106233	0.114281	0.0432119	0.00207862	0.0610218	0.0624098	20.4477	17.758	1.11205	0.431341	0.794852	-1.29533	-0.418294	2.15086	-0.0161511	6.29957e-93	1.49552e-70	0.266118	0.666221	0.426699	0.195205	0.675732	0.031487	0.987114	0.0151495	0.0357946	NA
MI0000440_MIMAT0000419	chr9	97847786	97847807	hsa-miR-27b-3p	MI0000440_MIMAT0000419	+	miRBase18_mature_miRNA	10.4841	0.187216	-1.91213	0.140778	0.169216	-0.0138309	-0.000850281	0.0540625	-0.011666	0.120025	0.00710472	0.0877999	0.072861	0.0785168	0.0298829	0.00143718	0.0421883	0.0431308	87.3488	26.3509	-21.7783	1.93215	2.15516	-0.462836	-0.591633	1.28146	-0.270478	0	5.01345e-153	3.72698e-105	0.053341	0.0311494	0.643482	0.554097	0.200033	0.786792	0.13915	0.22168	NA
MI0014181_MIMAT0019208	chr9	97848344	97848365	hsa-miR-3074-5p	MI0014181_MIMAT0019208	-	miRBase18_mature_miRNA	0.667018	0.145247	-0.613128	-0.0696606	0.0073583	-0.00128353	-0.00658367	-0.239489	0.0044601	0.322706	0.0176142	0.211179	0.198583	0.213871	0.0800974	0.0038361	0.112151	0.11148	2.06695	8.24598	-2.90335	-0.350788	0.0344054	-0.0160247	-1.71624	-2.13542	0.040008	0.0387389	1.63815e-16	0.0036919	0.725747	0.972554	0.987215	0.0861177	0.0327268	0.968087	0.021707	0.0493212	3
MI0000090_MIMAT0000090	chr9	111808551	111808573	hsa-miR-32-5p	MI0000090_MIMAT0000090	-	miRBase18_mature_miRNA	3.99338	0.202483	0.690263	0.0186147	0.149081	0.0585808	0.00180912	-0.111079	0.00968458	0.232444	0.0137206	0.169054	0.141278	0.152169	0.0577984	0.00278039	0.0815808	0.0833669	17.1799	14.7576	4.0831	0.131759	0.979713	1.01354	0.650671	-1.36159	0.116168	3.75243e-66	2.75057e-49	4.44383e-05	0.895175	0.327228	0.310804	0.515259	0.173329	0.907519	0.157175	0.245988	NA
MI0000090_MIMAT0004505	chr9	111808510	111808532	hsa-miR-32-3p	MI0000090_MIMAT0004505	-	miRBase18_mature_miRNA	2.03337	0.18618	-1.32456	-0.0876423	-0.0198992	0.0217616	-0.00101792	-0.0339664	-0.00748851	0.201744	0.0116209	0.142262	0.122592	0.1318	0.050034	0.00240738	0.0705895	0.0720738	10.0789	16.0212	-9.31074	-0.714912	-0.150981	0.434937	-0.422834	-0.481182	-0.103901	6.84556e-24	9.09194e-58	1.26946e-20	0.474663	0.879991	0.663608	0.672417	0.630387	0.917248	0.855183	0.904797	NA
MI0003513_MIMAT0003150	chr9	116971728	116971750	hsa-miR-455-5p	MI0003513_MIMAT0003150	+	miRBase18_mature_miRNA	3.42167	0.182501	0.141437	0.204977	0.298579	0.0432172	0.00035782	-0.0200578	-0.124474	0.172153	0.0100661	0.123344	0.105446	0.113277	0.0425698	0.00204866	0.0599641	0.0613423	19.8758	18.1303	1.14669	1.9439	2.63583	1.01521	0.174661	-0.334498	-2.02917	6.59583e-88	1.83856e-73	0.25151	0.0519072	0.0083931	0.310006	0.861346	0.738004	0.0424414	0.0540453	0.102612	NA
MI0003513_MIMAT0004784	chr9	116971766	116971787	hsa-miR-455-3p	MI0003513_MIMAT0004784	+	miRBase18_mature_miRNA	3.57109	0.197258	0.522194	0.157882	0.308865	0.0201017	-0.000867544	0.241497	-0.0902717	0.196029	0.0115173	0.141476	0.119647	0.128625	0.0485982	0.00233839	0.0685705	0.0702285	18.2171	17.1271	3.69103	1.31956	2.40129	0.413631	-0.371	3.52188	-1.2854	3.77525e-74	9.32128e-66	0.000223345	0.186981	0.0163376	0.679144	0.710637	0.000428493	0.198653	2.54392e-08	2.75459e-07	1
MI0000269_MIMAT0000256	chr9	127454758	127454781	hsa-miR-181a-5p	MI0000269_MIMAT0000256	+	miRBase18_mature_miRNA	11.412	0.210798	-2.70691	-0.208437	-0.0908374	0.0860303	-0.00247558	-0.221992	-0.0768935	0.170019	0.0100641	0.124373	0.103208	0.11122	0.0423301	0.00203581	0.0597611	0.061096	67.1219	20.9454	-21.7645	-2.01958	-0.816736	2.03237	-1.21602	-3.71466	-1.25857	0	2.06442e-97	5.03526e-105	0.043427	0.414079	0.0421163	0.223978	0.000203473	0.208186	0.000380542	0.00143324	NA
MI0000269_MIMAT0004558	chr9	127454796	127454818	hsa-miR-181a-2-3p	MI0000269_MIMAT0004558	+	miRBase18_mature_miRNA	5.62534	0.185688	-0.78613	-0.0763816	-0.0176729	-0.0340367	-3.17656e-05	0.0294477	-0.0670486	0.176536	0.0104402	0.128911	0.107188	0.115491	0.0439437	0.00211343	0.0620306	0.063421	31.8651	17.7859	-6.09825	-0.712591	-0.153024	-0.774551	-0.0150303	0.474728	-1.0572	8.13125e-223	9.09641e-71	1.07233e-09	0.476099	0.878379	0.438605	0.988008	0.634981	0.290421	0.168098	0.260609	NA
MI0000683_MIMAT0000257	chr9	127456003	127456026	hsa-miR-181b-5p	MI0000683_MIMAT0000257	+	miRBase18_mature_miRNA	8.15451	0.204567	-1.26411	-0.207667	-0.102666	0.0508604	-0.00222861	-0.151196	-0.0515493	0.163382	0.00967079	0.119501	0.099178	0.106876	0.0406783	0.00195636	0.0574281	0.0587102	49.9107	21.153	-10.5782	-2.09388	-0.960602	1.25031	-1.13916	-2.63279	-0.878029	0	2.58749e-99	3.76081e-26	0.0362704	0.336752	0.211187	0.254636	0.00846856	0.379928	0.018051	0.041902	NA
MI0000282_MIMAT0000263	chr9	131007061	131007084	hsa-miR-199b-5p	MI0000282_MIMAT0000263	-	miRBase18_mature_miRNA	6.83554	0.178102	-1.64539	0.17782	0.222672	-0.0722034	-0.00189824	0.294369	0.112152	0.187168	0.0110765	0.136884	0.113636	0.12245	0.0465935	0.00224082	0.0657871	0.0672606	36.5209	16.0792	-12.0203	1.56482	1.81847	-1.54964	-0.847116	4.47457	1.66743	5.15947e-292	3.56675e-58	2.78011e-33	0.117626	0.0689923	0.121227	0.396931	7.65636e-06	0.0954295	1.17865e-05	6.33183e-05	1
MI0000282_MIMAT0004563	chr9	131007023	131007045	hsa-miR-199b-3p	MI0000282_MIMAT0004563	-	miRBase18_mature_miRNA	8.75482	0.176607	-1.4956	0.296712	0.317788	-0.0254063	-0.00107239	0.227195	0.132179	0.167741	0.00992879	0.122699	0.101829	0.109733	0.0417616	0.00200847	0.0589595	0.0602767	52.1926	17.7873	-12.1892	2.91381	2.89601	-0.608365	-0.533932	3.8534	2.19287	0	8.86196e-71	3.54721e-34	0.00357046	0.00377935	0.542945	0.593388	0.000116487	0.028317	0.000662146	0.00227299	1
MI0019283_MIMAT0022471	chr9	135821100	135821120	hsa-miR-548aw	MI0019283_MIMAT0022471	+	miRBase18_mature_miRNA	0.543627	0.147116	0.856104	0.118281	0.207623	0.150897	0.000443194	-0.190751	0.0955368	0.339498	0.0188306	0.222734	0.211968	0.227093	0.0819631	0.00397376	0.115804	0.116264	1.60127	7.81264	3.84362	0.558013	0.914264	1.84104	0.11153	-1.64718	0.821723	0.109318	5.60032e-15	0.000121232	0.576836	0.360578	0.0656163	0.911196	0.09952	0.411235	0.0143051	0.0339501	NA
MI0000471_MIMAT0000444	chr9	139565067	139565088	hsa-miR-126-5p	MI0000471_MIMAT0000444	+	miRBase18_mature_miRNA	9.55826	0.200397	-1.88424	0.00512035	0.117264	0.0279116	0.00170466	-0.229595	-0.0648002	0.217865	0.0128963	0.159371	0.132254	0.14252	0.0542424	0.00260872	0.0765785	0.078289	43.8723	15.5391	-11.823	0.0387162	0.822788	0.514573	0.653448	-2.99816	-0.827706	0	1.88523e-54	2.9686e-32	0.969117	0.410628	0.606852	0.513467	0.00271615	0.407837	0.00391367	0.0114438	4
MI0000471_MIMAT0000445	chr9	139565104	139565126	hsa-miR-126-3p	MI0000471_MIMAT0000445	+	miRBase18_mature_miRNA	9.41532	0.193057	1.02171	-0.0585625	0.0671473	0.222019	0.00258203	-0.375847	-0.0849648	0.230978	0.0136724	0.16896	0.140214	0.151098	0.0575069	0.00276573	0.0811873	0.0830004	40.7629	14.1202	6.04706	-0.417666	0.444396	3.86073	0.933581	-4.62939	-1.02367	0	2.85202e-45	1.47515e-09	0.676191	0.656756	0.000113047	0.35052	3.66747e-06	0.305992	1.19189e-06	8.51523e-06	4
MI0016091_MIMAT0018119	chrX	1412819	1412842	hsa-miR-3690	MI0016091_MIMAT0018119	+	miRBase18_mature_miRNA	1.00347	0.173881	0.575339	0.165381	-0.0385383	-0.230552	-0.00441147	0.0743712	-0.14286	0.445988	0.0255823	0.308722	0.276181	0.296763	0.110143	0.00528051	0.154767	0.158079	2.24998	6.7969	1.86362	0.598814	-0.129862	-2.09321	-0.835424	0.480535	-0.903723	0.02445	1.06892e-11	0.0623758	0.549297	0.896676	0.0363307	0.403479	0.630847	0.366143	0.238008	0.338685	NA
MI0003666_MIMAT0003321	chrX	8095020	8095042	hsa-miR-651	MI0003666_MIMAT0003321	+	miRBase18_mature_miRNA	1.85299	0.178283	-0.197006	-0.0467407	0.0527105	0.149368	0.00193501	-0.0220195	0.0726975	0.20359	0.0116477	0.140342	0.124262	0.133471	0.0500032	0.00241976	0.0707728	0.0719955	9.10159	15.3063	-1.40376	-0.376145	0.39492	2.98717	0.799672	-0.31113	1.00975	8.90228e-20	6.94474e-53	0.16039	0.706809	0.692902	0.00281569	0.423901	0.755702	0.312615	0.257872	0.361021	NA
MI0016010_MIMAT0018000	chrX	20035218	20035240	hsa-miR-23c	MI0016010_MIMAT0018000	-	miRBase18_mature_miRNA	0.709966	0.176012	-0.253981	-0.0167888	0.209855	-0.0345298	0.00356234	0.175644	0.14534	0.289558	0.0162392	0.194475	0.178296	0.190492	0.0704323	0.00340857	0.100235	0.102397	2.4519	10.8387	-1.30598	-0.0941624	1.10165	-0.490256	1.04511	1.75232	1.41938	0.0142106	2.25612e-27	0.191558	0.92498	0.270614	0.623953	0.295971	0.0797186	0.155788	0.211539	0.311908	NA
MI0000298_MIMAT0004568	chrX	45605648	45605670	hsa-miR-221-5p	MI0000298_MIMAT0004568	-	miRBase18_mature_miRNA	4.40018	0.226129	-0.0157132	-0.106624	-0.0567265	0.0488498	0.00264117	-0.113754	-0.145792	0.170992	0.0100913	0.12423	0.103864	0.111874	0.0425304	0.00204627	0.0599828	0.061315	25.7333	22.4083	-0.126484	-1.02657	-0.507057	1.14859	1.29073	-1.89644	-2.37776	4.95631e-146	3.26363e-111	0.899349	0.304622	0.612115	0.250727	0.196798	0.0579019	0.0174183	0.0537976	0.102422	NA
MI0000298_MIMAT0000278	chrX	45605607	45605630	hsa-miR-221-3p	MI0000298_MIMAT0000278	-	miRBase18_mature_miRNA	7.77184	0.194392	-1.73011	0.0923598	0.193947	0.102138	0.00014701	-0.191739	-0.0933398	0.157375	0.00931459	0.115107	0.0955403	0.102954	0.0391798	0.00188431	0.0553118	0.0565469	49.3842	20.8696	-15.0304	0.96671	1.88383	2.60692	0.0780181	-3.46651	-1.65066	0	1.01144e-96	4.64134e-51	0.333689	0.0595878	0.0091361	0.937814	0.000527257	0.098808	0.0018402	0.00593143	NA
MI0000299_MIMAT0004569	chrX	45606478	45606500	hsa-miR-222-5p	MI0000299_MIMAT0004569	-	miRBase18_mature_miRNA	1.48724	0.162083	0.182521	0.185014	0.237974	0.0867056	-0.000725427	-0.242372	-0.0451239	0.304271	0.0174547	0.211136	0.18836	0.202077	0.0746387	0.00359381	0.104866	0.106496	4.88789	9.2859	0.864475	0.982235	1.17764	1.16167	-0.201854	-2.31125	-0.423714	1.01923e-06	1.60344e-20	0.387327	0.325984	0.238941	0.245369	0.840031	0.0208188	0.671774	0.0287281	0.0624092	3
MI0000299_MIMAT0000279	chrX	45606441	45606462	hsa-miR-222-3p	MI0000299_MIMAT0000279	-	miRBase18_mature_miRNA	6.84361	0.209408	-1.87685	0.101866	0.204523	0.00633836	-0.00041621	-0.124759	-0.071339	0.185552	0.0109813	0.135702	0.112655	0.121393	0.0461929	0.00222155	0.0652119	0.0666685	36.8824	19.0695	-13.8307	0.904236	1.68481	0.137215	-0.187351	-1.91313	-1.07006	8.85906e-298	4.525e-81	1.66455e-43	0.36587	0.0920253	0.890861	0.851386	0.0557315	0.284594	0.157755	0.246226	NA
MI0000484_MIMAT0000457	chrX	49768122	49768143	hsa-miR-188-5p	MI0000484_MIMAT0000457	+	miRBase18_mature_miRNA	1.01398	0.158983	0.527257	-0.0170875	-0.0588377	-0.124005	-1.58099e-05	0.12744	-0.0649488	0.275782	0.0152441	0.179894	0.171222	0.183447	0.0673565	0.00325273	0.0946274	0.0964909	3.67673	10.4291	2.93093	-0.0997972	-0.320734	-1.84103	-0.0048605	1.34675	-0.673108	0.000236239	1.82523e-25	0.00337952	0.920505	0.748412	0.0656172	0.996122	0.178059	0.500879	0.0451997	0.0892404	NA
MI0000484_MIMAT0004613	chrX	49768161	49768182	hsa-miR-188-3p	MI0000484_MIMAT0004613	+	miRBase18_mature_miRNA	1.40623	0.141922	-1.30655	-0.0781363	-0.00794985	0.0372442	-0.000888299	-0.0161211	0.00973892	0.236472	0.0134734	0.167708	0.142738	0.153483	0.0587426	0.00282733	0.0830027	0.0849153	5.94672	10.5335	-7.79061	-0.547411	-0.0517964	0.634023	-0.314183	-0.194224	0.11469	2.7357e-09	6.05534e-26	6.66842e-15	0.584097	0.958691	0.526066	0.753382	0.846	0.908691	0.930591	0.956824	NA
MI0000762_MIMAT0000705	chrX	49773575	49773599	hsa-miR-362-5p	MI0000762_MIMAT0000705	+	miRBase18_mature_miRNA	3.76108	0.213031	-1.5871	-0.10072	-0.0944512	-0.0428117	-0.00246409	0.00848975	-0.0174913	0.180578	0.0106418	0.131128	0.109652	0.118116	0.0449603	0.00216093	0.0634872	0.0649011	20.828	20.0182	-12.1034	-0.918543	-0.799647	-0.952211	-1.14029	0.133724	-0.269507	2.41225e-96	3.82054e-89	1.01332e-33	0.358334	0.423915	0.34099	0.254165	0.893621	0.787539	0.884519	0.922778	NA
MI0000762_MIMAT0004683	chrX	49773612	49773634	hsa-miR-362-3p	MI0000762_MIMAT0004683	+	miRBase18_mature_miRNA	1.4227	0.173129	-0.601971	0.0177815	0.0807095	-0.0130649	0.00258715	-0.0892337	-0.00639211	0.265845	0.0152085	0.184319	0.163005	0.175041	0.0653788	0.00315246	0.0920597	0.0936554	5.35161	11.3837	-3.26591	0.109086	0.46109	-0.199835	0.820679	-0.969303	-0.0682514	8.71747e-08	5.04308e-30	0.00109111	0.913135	0.644734	0.84161	0.411829	0.332394	0.945586	0.466997	0.572795	NA
MI0003184_MIMAT0004773	chrX	49773050	49773073	hsa-miR-500a-5p	MI0003184_MIMAT0004773	+	miRBase18_mature_miRNA	2.28202	0.169546	0.136884	-0.0202384	0.0191112	0.0028745	-0.00313361	0.00754868	0.0616656	0.191268	0.0109461	0.131415	0.117319	0.126092	0.0472154	0.00227273	0.0668222	0.0679535	11.931	15.4891	1.04162	-0.172508	0.151565	0.0608804	-1.37878	0.112967	0.907468	8.15623e-33	4.10937e-54	0.297589	0.863038	0.87953	0.951454	0.167961	0.910057	0.36416	0.53374	0.629051	NA
[truncated: 67 more rows]

## Sheet: Table_S4-Sample_Demo_eQTL
Supplementary Table 4. Demographics for samples included in integrative eQTL and CIT analyses.
Covariates	Control (n=38)	ILD (n=113)	COPD (n=111)
Smoking Status ˦ ǂ	2 current,	4 current,	7 current,
	24 former,	71 former,	99 former,
	12 never	38 never	5 never
[truncated: 7 more rows]

## Sheet: Table_S5-Top_Connected_miRNA
Supplementary Table 5. Top connected miRNAs in each group using the Causility Inference Test (CIT).
[truncated: 28 more rows]

[truncated: 6 more sheets: Table_S6-COPD_miR34-449_SNPs, Table_S7-ILD_miR34-449_SNPs, Table_S8-miR-34c_Sequences, Table_S9-miR_34c_IsomiR_Enrich, Table_S10-miR_34c_Canon_Enrich, Table_S11-qRT-PCR_Sample_Demo]
